# Supplementary material for: Phylogeny‐Aware Metabologenomics Accurately Assigns Natural Products to Biosynthetic Gene Clusters
Source: Microb Biotechnol. 2026 Jan 14;19(1):e70298. doi: 10.1111/1751-7915.70298 (PMC12800573; doi:10.1111/1751-7915.70298)
Supplement: Supplementary file 1 — Table S1: Known compounds and known BGCs. Information on the 18 compounds with known BGCs, including 17 from MIBiG and icumazole, detected throughout our genomic data set. This information includes MIBiG accession numbers, biosynthetic class, number of Sorangium strains in the GCFs when applying BiG‐SCAPE (including MIBiG) after supercluster splitting, and number of strains in the MF. [file MBT2-19-e70298-s001.xlsx]

## Sheet: SITable1_Known_knowns
SI Table 1. Known compounds and known BGCs
in bold are the 8 pairs of known natural products with known BGCs fom MIBiG detected in at least two strains, plus the icumzole BGC
Compounds (MIBiG)	MIBiG accessions	Biosynthetic class(es)	# Sorangium strains in GCF	# Sorangium strains in MF
ambruticin	BGC0000014	PK	4	5
chivosazol	BGC0001069	NRP, PK	4	5
chlorotonil A	BGC0001299	PK	3	3
disorazol A	BGC0001093	NRP, PK	9	8
leupyrrin	BGC0000380	NRP, PK	2	4
ripostatin A, B, C	BGC0001761	PK	6	5
sorangicin A	BGC0000184	PK	5	4
spirangien O	BGC0000149	PK	4	3
icumazole	Xie et al. (2023) https://doi.org/10.1016/j.xcrp.2023.101394	NRP, PK	5	5
cyclo(n-Me-L-Leu-L-Val), cyclo(n-Me-L-Leu-L-Leu), cyclo(n-Me-L-Leu-L-Ile)	BGC0002386	NRP, PK	18	Not in database
epothilone (B)	BGC0000988 - BGC0000991	NRP, PK	2	1
eremophilene	BGC0001201	Terpene	0	Not in database
etnangien	BGC0000179	PK	2	1
jerangolid A, D	BGC0000080	PK	1	2
microsclerodermin (M)	BGC0001019, BGC0001231	NRP, PK	5	1
pellasoren (B)	BGC0001034	NRP, PK	1	0
soraphen A	BGC0000147	PK	1 (5) 1	5
thuggacin A, Cmc-thuggacin A/B	BGC0001051, BGC0001342	NRP, PK	2 (5) 1	1
1 The same GCF contains 1 BGC related to soraphen, 2 BGCs related to thuggacin, and 2 additional BGCs
