# Supplementary material for: Phylogeny‐Aware Metabologenomics Accurately Assigns Natural Products to Biosynthetic Gene Clusters
Source: Microb Biotechnol. 2026 Jan 14;19(1):e70298. doi: 10.1111/1751-7915.70298 (PMC12800573; doi:10.1111/1751-7915.70298)
Supplement: Supplementary file 2 — Table S2: Genome information including sampling information, sequencing information, and GenBank accession numbers. [file MBT2-19-e70298-s006.xlsx]

## Sheet: SITable2_Genome_info
SI Table 2. Genome information
Strains are organized according to the 42 proposed species. Species boundaries are indicated by borders and changes of background colours.
Strain ID	Type strain	Strain origin	Isolation date	Sequence quality	Assembly method	Sequence length (bp)	Complete & circular	Mean coverage	Number of contigs	Completeness (CheckM)	GenBank accession	Study
So ceGT47	yes	Egypt	unknown	PacBio RSII	HGAP3	11261481	yes	178	1	94.84	NZ_CP012670	this study
So ce1036		Egypt	1992	PacBio Sequel II (Hifi) + Illumina MiSeq	HGAP3	9,900,425; 1,529,255	no	156	2	94.19	JBBMOX000000000	this study
So ce131		Costa Rica	1983	PacBio Sequel II (CLR) + Illumina MiSeq	Microbial Assembly (SMRT Link 11)	14015150	yes	309	1	94.84	CP150455	this study
So ce26		Tunesia	1992	PacBio RSII	HGAP3	14557589	yes	134	1	93.55	NZ_CP012673.1	this study
So ce1504		Malta	1996	PacBio Sequel II (CLR) + Illumina MiSeq	Microbial Assembly (SMRT Link 11)	13280113	yes	403	1	94.19	CP150365	this study
So ce302		Greece	1988	PacBio Sequel II (Hifi) + Illumina MiSeq	Microbial Assembly (SMRT Link 11)	13463336	yes	49	1	93.55	CP150326	this study
So ce128		Turkey	1981	PacBio Sequel II (CLR) + Illumina MiSeq	Microbial Assembly (SMRT Link 11)	13293572	yes	475	1	94.19	CP150313	this study
So ce363		Syria	1989	PacBio Sequel II (CLR) + Illumina MiSeq	Microbial Assembly (SMRT Link 11)	12906217	yes	192	1	94.19	CP150333	this study
So ce426		Syria	1989	PacBio Sequel II (CLR) + Illumina MiSeq	Microbial Assembly (SMRT Link 11)	13209476	yes	580	1	93.55	CP150341	this study
So ce204		Tunisia	1985	PacBio Sequel II (Hifi) + Illumina MiSeq	Microbial Assembly (SMRT Link 11)	13402629	yes	64	1	93.55	CP150317	this study
So ce145		Austria	1983	PacBio Sequel II (CLR) + Illumina MiSeq	Microbial Assembly (SMRT Link 11)	12826009	yes	1818	1	94.19	CP150315	this study
So ce56		Indonesia	1980	DNA shotgun sequencing	NA	13033779	yes	NA	1	94.19	NC_010162.1	Schneiker et al. (2007) (https://doi.org/10.1038/nbt1354)
So ce1866		USA	2000	PacBio Sequel II (CLR) + Illumina MiSeq	Microbial Assembly (SMRT Link 10)	13969137	yes	300	1	94.19	CP150369	this study
So ce448		Japan	1988	PacBio Sequel II (CLR) + Illumina MiSeq	Microbial Assembly (SMRT Link 11)	13696185	yes	226	1	94.19	CP150343	this study
So ce1564		Poland	1997	PacBio Sequel II (CLR) + Illumina MiSeq	Microbial Assembly (SMRT Link 11)	13213536	yes	1697	1	94.19	CP150366	this study
So ce117		France	1985	PacBio Sequel II (CLR) + Illumina MiSeq	Microbial Assembly (SMRT Link 11)	13267072	yes	743	1	94.19	CP150309	this study
So ce367		Kenya	1981	PacBio Sequel II (CLR) + Illumina MiSeq	Microbial Assembly (SMRT Link 11)	13105095	yes	665	1	94.19	CP150334	this study
So ce327		Italy	1988	PacBio Sequel II (CLR) + Illumina MiSeq	Microbial Assembly (SMRT Link 10)	13544122	yes	539	1	94.19	CP150330	this study
So ce295		USA	1981	PacBio Sequel II (CLR) + Illumina MiSeq	Microbial Assembly (SMRT Link 11)	13645640	yes	513	1	94.19	CP150324	this study
So ce1654		Indonesia	1998	PacBio Sequel II (CLR) + Illumina MiSeq	Microbial Assembly (SMRT Link 11)	13334436	yes	591	1	94.19	CP150367	this study
So ce764		Norway	1991	PacBio Sequel II (CLR) + Illumina MiSeq	Microbial Assembly (SMRT Link 10)	12443988	no	186	1	94.52	CP150350	this study
So ce281		Hungary	1986	PacBio Sequel II (CLR) + Illumina MiSeq	Microbial Assembly (SMRT Link 11)	12276656	yes	415	1	94.52	CP150322	this study
So ce726		Malaysia	1990	PacBio Sequel II (CLR) + Illumina MiSeq	Microbial Assembly (SMRT Link 11)	13497034	yes	1039	1	94.19	CP150349	this study
So ce693		New Zealand	1990	PacBio Sequel II (CLR) + Illumina MiSeq	Microbial Assembly (SMRT Link 11)	13,275,538; 29,239	yes	408	2	94.19	CP150347; CP150348	this study
So ce381		Japan	1988	PacBio Sequel II (Hifi) + Illumina MiSeq		12979351	yes	97	1	94.19	CP150336	this study
So ce124		South Africa	1980	PacBio Sequel II (CLR) + Illumina MiSeq		13947276	yes	1294	1	94.19	CP150312	this study
So ce375	yes	Kenya	1981	PacBio Sequel II (CLR) + Illumina MiSeq		13094084	yes	179	1	94.19	CP150335	this study
So ce1000		South Africa	1992	PacBio Sequel II (CLR) + Illumina MiSeq		13354438	yes	242	1	94.19	CP150355	this study
So ce1871	yes	Greece	2000	PacBio Sequel II (CLR) + Illumina MiSeq		14302430	yes	291	1	94.52	CP150370	this study
So ce341		Syria	1989	PacBio Sequel II (Hifi) + Illumina MiSeq		14336840	yes	53	1	94.52	CP150331	this study
So ce542		India	1990	PacBio Sequel II (CLR) + Illumina MiSeq		14033767	no	216	1	94.52	CP150345	this study
So ce394		Guatemala	1989	PacBio Sequel II (Hifi) + Illumina MiSeq		13559754	yes	98	1	94.52	CP150339	this study
So ce296		South Africa	1988	PacBio Sequel II (CLR) + Illumina MiSeq		14637780	no	145	1	94.52	CP150325	this study
So ce185		Nigeria	1987	PacBio Sequel II (CLR) + Illumina MiSeq		13807610	yes	959	1	94.52	CP150316	this study
So ce385		Sri Lanka	1980	PacBio Sequel II (CLR) + Illumina MiSeq		14275612	yes	266	1	94.52	CP150337	this study
So ce861		Indonesia	1980	PacBio Sequel II (CLR) + Illumina MiSeq		14322944	yes	1010	1	95.16	CP150353	this study
So ce836		USA	1990	PacBio RSII + Illumina MiSeq		14555308	yes	233	1	95.16	CP102233.1	Boldt et al. 2023 ( https://doi.org/10.1111/1751-7915.14246)
So ce834		USA	1990	PacBio Sequel II (CLR) + Illumina MiSeq		13887632	yes	1253	1	95.16	CP150351	this study
So ce134		South Africa	1980	PacBio Sequel II (CLR) + Illumina MiSeq		15513975	yes	552	1	94.52	CP150314	this study
So ce1078	yes	Namibia	1991	PacBio Sequel II (Hifi) + Illumina MiSeq		14026211	yes	126	1	94.52	CP150357	this study
So ce260		Bulgaria	1986	PacBio Sequel II (CLR) + Illumina MiSeq		13751358	yes	983	1	94.52	CP150320	this study
So ce1014		Germany	1991	PacBio Sequel II (CLR) + Illumina MiSeq		12479487	yes	382	1	94.19	CP150356	this study
So ce887		Switzerland	1980	PacBio Sequel II (Hifi) + Illumina MiSeq		12676145	yes	36	1	94.52	CP150354	this study
So ce590		Netherlands	1988	PacBio Sequel II (CLR) + Illumina MiSeq		11790681	yes	384	1	94.52	CP150346	this study
So ce362	yes	Switzerland	1983	PacBio Sequel II (CLR) + Illumina MiSeq		12003651	yes	200	1	94.52	CP150332	this study
So ce1828	yes	Egypt	2000	PacBio Sequel II (CLR) + Illumina MiSeq		12749949	yes	1165	1	94.52	CP150368	this study
So ce854		Indonesia	1980	PacBio Sequel II (CLR) + Illumina MiSeq		12500694	yes	177	1	94.52	CP150352	this study
So ce1097		Taiwan	1994	PacBio Sequel II (CLR) + Illumina MiSeq		12072704	yes	1268	1	93.87	CP150358	this study
So ce315		Sri Lanka	1981	PacBio Sequel II (CLR) + Illumina MiSeq		11687415	yes	196	1	94.52	CP150328	this study
So ce1024		Thailand	1994	PacBio Sequel II (CLR) + Illumina MiSeq		12,464,505; 28,585; 22,431	no	1624	3	94.52	JBBMOW000000000	this study
So ce513		Denmark	1989	PacBio Sequel II (CLR) + Illumina MiSeq		12383638	yes	583	1	94.52	CP150344	this study
So ce1335		India	1995	PacBio Sequel II (CLR) + Illumina MiSeq		12938970	yes	339	1	94.52	CP150363	this study
So ce406		Guatemala	1989	PacBio Sequel II (CLR) + Illumina MiSeq		12623319	yes	381	1	94.52	CP150340	this study
So ce119		China	1981	PacBio Sequel II (Hifi) + Illumina MiSeq		11,732,089; 1,143,309	yes	43	2	94.52	CP150310; CP150311	this study
So ce307		Israel	1987	PacBio Sequel II (Hifi) + Illumina MiSeq		12822599	yes	84	1	93.87	CP150327	this study
So ce176	yes	Hungary	1986	PacBio Sequel II (CLR) + Illumina MiSeq		12061195	yes	1407	1	94.52	CP150371	this study
So ce233		Egypt	1987	PacBio Sequel II (CLR) + Illumina MiSeq		13500571	yes	1107	1	94.52	CP150319	this study
So ce1667		Germany	1999	PacBio Sequel II (CLR) + Illumina MiSeq		13,387,077; 2,023,804	no	1049	2	93.87	JBFXLY000000000	this study
So ce118		France	1985	PacBio Sequel II (Hifi) + Illumina MiSeq		15,391,857; 142,471	no	55	2	94.52	JBFXLX000000000	this study
So ce269		Sweden	1988	PacBio Sequel II (CLR) + Illumina MiSeq		15423053	no	289	1	94.52	CP150321	this study
So ce429		Sweden	1988	PacBio Sequel II (Hifi) + Illumina MiSeq		16047794	yes	46	1	94.52	CP150342	this study
So ce216		Austria	1987	PacBio Sequel II (CLR) + Illumina MiSeq		16089591	yes	222	1	94.19	CP150318	this study
So ce1099		Namibia	1991	PacBio Sequel II (Hifi) + Illumina MiSeq		13824281	yes	286	1	94.52	CP150359	this study
So ce1182		Italy	1991	PacBio Sequel II (CLR) + Illumina MiSeq		14462851	no	254	1	94.19	CP150362	this study
So ce1151		Netherlands	1994	PacBio Sequel II (CLR) + Illumina MiSeq		14767153	yes	290	1	94.19	CP150360	this study
So ce321	yes	Bulgaria	1986	PacBio Sequel II (CLR) + Illumina MiSeq		14477092	yes	565	1	94.19	CP150329	this study
So ce291		Italy	1989	PacBio Sequel II (CLR) + Illumina MiSeq		14348280	yes	446	1	94.52	CP150323	this study
So ce136		Morocco	1984	PacBio Sequel II (CLR) + Illumina MiSeq		13,070,725; 841,935; 5,756	no	308	3	94.19	JBBMOV000000000	this study
So ce1153		Taiwan	1994	PacBio Sequel II (CLR) + Illumina MiSeq		14771717	yes	1349	1	94.19	CP150361	this study
So ce388		Japan	1988	PacBio Sequel II (CLR) + Illumina MiSeq		14889354	yes	328	1	93.87	CP150338	this study
So ce1389		USA	1996	PacBio Sequel II (CLR) + Illumina MiSeq		14817077	yes	377	1	94.52	CP150364	this study
So ce1128		unknown	before 1999	PacBio RSII + Illumina MiSeq		16270868	yes	NA	1	94.19	CP181432	this study
