# Supplementary material for: Phylogeny‐Aware Metabologenomics Accurately Assigns Natural Products to Biosynthetic Gene Clusters
Source: Microb Biotechnol. 2026 Jan 14;19(1):e70298. doi: 10.1111/1751-7915.70298 (PMC12800573; doi:10.1111/1751-7915.70298)
Supplement: Supplementary file 3 — Table S3: BGC information. Number of BGCs per genome according to the different data states—raw antiSMASH results (raw), curated superclusters (curated), core biosynthetic genes (core). [file MBT2-19-e70298-s003.xlsx]

## Sheet: SITable3_BGC_info
SI Table 3. BGC information
Strain ID	# BGCs (raw antiSMASH results)	# BGCs (split superclusters)	# BGCs (core genes)
So ce26	37	42	35
So ce56	32	34	28
So ce117	30	31	25
So ce118	40	47	42
So ce119	24	25	20
So ce124	31	32	24
So ce128	32	22	26
So ce131	35	37	35
So ce134	33	38	33
So ce136	29	33	27
So ce145	32	34	28
So ce176	28	31	26
So ce185	26	28	22
So ce204	32	34	26
So ce216	38	41	36
So ce233	31	34	27
So ce260	26	28	24
So ce269	38	44	40
So ce281	26	28	24
So ce291	34	40	35
So ce295	37	40	33
So ce296	36	39	34
So ce302	36	38	30
So ce307	27	31	26
So ce315	24	27	22
So ce321	34	36	28
So ce327	34	36	29
So ce341	36	38	31
So ce362	24	28	25
So ce363	33	35	27
So ce367	32	32	26
So ce375	27	29	23
So ce381	30	31	25
So ce385	32	37	32
So ce388	33	39	33
So ce394	28	29	24
So ce406	24	26	21
So ce426	32	33	25
So ce429	37	40	35
So ce448	37	37	27
So ce513	21	23	18
So ce542	33	34	29
So ce590	23	28	25
So ce693	33	34	28
So ce726	32	35	29
So ce764	26	28	25
So ce834	38	43	39
So ce836	39	45	40
So ce854	24	27	22
So ce861	30	31	27
So ce887	26	28	24
So ce1000	29	31	26
So ce1014	19	21	16
So ce1024	22	24	18
So ce1036	26	28	23
So ce1078	29	32	28
So ce1097	21	24	20
So ce1099	30	34	29
So ce1128	59	61	54
So ce1151	30	35	29
So ce1153	34	39	34
So ce1182	28	32	27
So ce1335	20	21	16
So ce1389	35	46	42
So ce1504	35	37	30
So ce1564	31	33	26
So ce1654	31	31	25
So ce1667	39	44	40
So ce1828	23	26	21
So ce1866	32	35	26
So ce1871	35	37	30
So ceGT47	28	30	25
