# Supplementary material for: Phylogeny‐Aware Metabologenomics Accurately Assigns Natural Products to Biosynthetic Gene Clusters
Source: Microb Biotechnol. 2026 Jan 14;19(1):e70298. doi: 10.1111/1751-7915.70298 (PMC12800573; doi:10.1111/1751-7915.70298)
Supplement: Supplementary file 4 — Table S4: Classes of biosynthetic gene clusters. Distribution of BGCs and GCFs over the different classes of natural products (NRPS, PKS I, PKS‐NRPS hybrid, other PKS, RiPPs, terpenes, other) as reported by BiG‐SCAPE for the data set with curated superclusters and a cutoff of 0.4. [file MBT2-19-e70298-s010.xlsx]

## Sheet: SITable4_GCF_classes
SI Table 4. Classes of biosynthetic gene clusters after supercluster curation
BiG-SCAPE class	# BGCs		# GCFs
	Sorangium spp.	MIBiG
PKS I	210	3	41
other PKS	575	16	151
NRPS	758	17	147
PKS-NRPS hybrid	286	14	75
RiPPs	667	0	157
Terpene	333	1	61
Others	421	1	70
Total (classes mixed)	2432	22	489
Please note that numbers may not add up to totals provided in the lower row, since individual BGCs can be classified into several classes.
BiG-SCAPE was used with the flags --mix --mibig and a cutoff of 0.4
