# Supplementary material for: Phylogeny‐Aware Metabologenomics Accurately Assigns Natural Products to Biosynthetic Gene Clusters
Source: Microb Biotechnol. 2026 Jan 14;19(1):e70298. doi: 10.1111/1751-7915.70298 (PMC12800573; doi:10.1111/1751-7915.70298)
Supplement: Supplementary file 5 — Table S5: Results for the nine known GCF/MF pairs from the BayesTraits analysis with raw antiSMASH results and split superclusters. [file MBT2-19-e70298-s012.xlsx]

## Sheet: SITable5_raw_vs_split
SI Table 5. Statistical associations with BayesTraits of known GCF/MF pairs from raw antiSMASH results and results with split superclusters
Compound	raw antiSMASH results		split superclusters
	Correct	False positives	Correct	False positives
ambruticin	yes	0	yes	0
chivosazol	yes	0	yes	0
chlorotonil	no	0	no	0
disorazol	partly1	1	yes	1
icumazole/noricumazole	partly2	2	yes	2
leupyrrin	no	1	no	1
ripostatin	partly1	0	yes	0
sorangicin	no	0	no	0
spirangien	no	2	yes	0
1 GCF missed BGCs corresponding to the production of the natural compound
2 Noricumazole MF was not associated with the GCF
