# Supplementary material for: Phylogeny‐Aware Metabologenomics Accurately Assigns Natural Products to Biosynthetic Gene Clusters
Source: Microb Biotechnol. 2026 Jan 14;19(1):e70298. doi: 10.1111/1751-7915.70298 (PMC12800573; doi:10.1111/1751-7915.70298)
Supplement: Supplementary file 6 — Table S6: Information on genes, proposed protein functions, and domains for the chlorotonil‐associated BGCs. [file MBT2-19-e70298-s002.xlsx]

## Sheet: MIBiG_BGC0001229
SI Table 6. Chlorotonil-related BGC genes, their protein's proposed functions, and their domains
Published chlorotonil BGC (MIBiG accession BGC0001299). Proposed functions from original paper (doi: https://doi.org/10.1021/acschembio.5b00523)
gene	length (bp)	type	proposed function	proposed domains
ctoF	828	additional biosynthetic	SAM-dep. methyltransferase	Methyltransferase domain
orf1	765	other	hypothetical protein	Outer membrane lipoprotein-sorting protein
orf2	1218	other	ABC transporter permease	MacB-like periplasmic core domain; FtsX-like permease family
orf3	1233	other	ABC transporter permease	MacB-like periplasmic core domain; FtsX-like permease family
orf4	696	transport-related	ABC transporter ATP binding protein	ABC transporter
orf5	1236	other	hypothetical protein
ctoA	1875	additional biosynthetic	FAD-dependent halogenase	FAD dependent oxidoreductase
ctoB	3462	core biosynthetic (trans-AT PKS)		Acyl transferase domain; Acyl transferase domain
ctoC	18816	core biosynthetic (trans-AT PKS)		Beta-ketoacyl synthase, N-terminal domain; Beta-ketoacyl synthase, C-terminal domain; Ketoacyl-synthetase C-terminal extension; KR domain; Phosphopantetheine attachment site; Beta-ketoacyl synthase, N-terminal domain; Beta-ketoacyl synthase, C-terminal domain; Ketoacyl-synthetase C-terminal extension; Polyketide synthase dehydratase; KR domain; Phosphopantetheine attachment site; Beta-ketoacyl sy…
ctoD	22806	core biosynthetic (trans-AT PKS)		KR domain; Phosphopantetheine attachment site; Beta-ketoacyl synthase, N-terminal domain; Beta-ketoacyl synthase, C-terminal domain; Ketoacyl-synthetase C-terminal extension; Polyketide synthase dehydratase; KR domain; Phosphopantetheine attachment site; Beta-ketoacyl synthase, N-terminal domain; Beta-ketoacyl synthase, C-terminal domain; Ketoacyl-synthetase C-terminal extension; Phosphopantethei…
ctoE	7773	core biosynthetic (trans-AT PKS)		KR domain; Phosphopantetheine attachment site; Beta-ketoacyl synthase, N-terminal domain; Beta-ketoacyl synthase, C-terminal domain; Ketoacyl-synthetase C-terminal extension; Phosphopantetheine attachment site; Phosphopantetheine attachment site; Beta-ketoacyl synthase, N-terminal domain; Beta-ketoacyl synthase, C-terminal domain; Ketoacyl-synthetase C-terminal extension; Phosphopantetheine attac…
orf6	798	transport-related	ATP binding protein	ABC transporter
orf7	702	other	putative ABC transporte
orf8	708	other	putative ABC transporte	ABC-2 family transporter protein
orf9	591	additional biosynthetic	esterase	Esterase PHB depolymerase
orf10	828	regulatory	LuxR family transcriptional regulato	Bacterial regulatory proteins, luxR family
orf11	657	other	hypothetical protein
orf12	1680	other	hypothetical protein	Type VI secretion system, TssF
orf13	783	other	hypothetical protein	Type VI secretion system protein DotU

## Sheet: Soce1128_region04
antiSMASH-predicted BGC from So ce1128
gene	length (bp)	type	proposed function	proposed domains
1	1929	transport-related	putative ABC transporter ATP-binding protein	ABC transporter transmembrane region; ABC transporter
2	1941	transport-related	putative ABC transporter ATP-binding protein	ABC transporter transmembrane region; ABC transporter
3	426	other	Organic hydroperoxide resistance protein OhrB	OsmC-like protein
4	609	other	hypothetical protein	Glyoxalase/Bleomycin resistance protein/Dioxygenase superfamily
5	678	regulatory	HTH-type transcriptional regulator BetI	Bacterial regulatory proteins, tetR family; BetI-type transcriptional repressor, C-terminal
6	1266	other	hypothetical protein	PAS fold; PAS fold; STAS domain
7	681	other	Isonitrile hydratase	DJ-1/PfpI family
8	756	additional biosynthetic	hypothetical protein	Glutathione S-transferase, N-terminal domain
9	816	other	hypothetical protein
10 (ctoF)	828	additional biosynthetic	2-methoxy-6-polyprenyl-1,4-benzoquinol methylase	Methyltransferase domain
11	762	other	hypothetical protein	Outer membrane lipoprotein-sorting protein
12	1218	other	hypothetical protein	MacB-like periplasmic core domain; FtsX-like permease family
13	1233	other	hypothetical protein	MacB-like periplasmic core domain; FtsX-like permease family
14	696	transport-related	ABC transporter ATP-binding protein YtrE	ABC transporter
15	1374	other	hypothetical protein
16 (ctoA)	1875	additional biosynthetic	hypothetical protein	FAD binding domain
17 (ctoB)	3420	core biosynthetic (trans-AT PKS)	hypothetical protein	Acyl transferase domain; Acyl transferase domain
18 (ctoC)	18819	core biosynthetic (trans-AT PKS)	3-ketoacyl-CoA thiolase	KR domain; Phosphopantetheine attachment site; Beta-ketoacyl synthase, N-terminal domain; Beta-ketoacyl synthase, C-terminal domain; Ketoacyl-synthetase C-terminal extension; Polyketide synthase dehydratase; KR domain; Phosphopantetheine attachment site; Beta-ketoacyl synthase, N-terminal domain; Beta-ketoacyl synthase, C-terminal domain; Ketoacyl-synthetase C-terminal extension; Phosphopantethei…
19 (ctoD)	22854	core biosynthetic (trans-AT PKS)	3-ketoacyl-CoA thiolase	KR domain; Phosphopantetheine attachment site; Beta-ketoacyl synthase, N-terminal domain; Beta-ketoacyl synthase, C-terminal domain; Ketoacyl-synthetase C-terminal extension; Phosphopantetheine attachment site; Phosphopantetheine attachment site; Beta-ketoacyl synthase, N-terminal domain; Beta-ketoacyl synthase, C-terminal domain; Ketoacyl-synthetase C-terminal extension; Phosphopantetheine attac…
20 (ctoE)	8580	core biosynthetic (trans-AT PKS)	hypothetical protein	KR domain; Phosphopantetheine attachment site; Beta-ketoacyl synthase, N-terminal domain; Beta-ketoacyl synthase, C-terminal domain; Ketoacyl-synthetase C-terminal extension; Phosphopantetheine attachment site; Polyketide synthase dehydratase; Phosphopantetheine attachment site; Beta-ketoacyl synthase, N-terminal domain; Beta-ketoacyl synthase, C-terminal domain; Ketoacyl-synthetase C-terminal ex…
21	852	transport-related	Fluoroquinolones export ATP-binding protein	ABC transporter
22	702	other	hypothetical protein	ABC-2 family transporter protein
23	708	other	Fluoroquinolones export permease protein	ABC-2 family transporter protein
24	3267	regulatory	Serine/threonine-protein kinase PknD	Protein kinase domain
25	330	other	hypothetical protein	Branched-chain amino acid transport protein (AzlD)
26	753	other	hypothetical protein	AzlC protein
27	921	other	putative metallo-hydrolase	Metallo-beta-lactamase superfamily
28	2526	regulatory	Adaptive-response sensory-kinase SasA	PAS fold; PAS fold; PAS fold; His Kinase A (phospho-acceptor) domain; Histidine kinase-, DNA gyrase B-, and HSP90-like ATPase
29	1968	other	hypothetical protein
30	1521	other	Catalase	Catalase; Catalase-related immune-responsive
31	930	regulatory	Hydrogen peroxide-inducible genes activator	Bacterial regulatory helix-turn-helix protein, lysR family; LysR substrate binding domain
32	195	other	hypothetical protein	Protein of unknown function (DUF1579)
33	258	other	hypothetical protein	Protein of unknown function (DUF1579)
34	264	other	hypothetical protein	Uncharacterised protein family (UPF0175)
35	1749	other	hypothetical protein	Protein of unknown function DUF262

## Sheet: Soce426_region12
antiSMASH-predicted BGC from So ce426
gene	length (bp)	type	proposed function	proposed domains
1	756	other	Polyribonucleotide nucleotidyltransferase	S1 RNA binding domain; S1 RNA binding domain
2	1767	additional biosynthetic	Asparagine synthetase [glutamine-hydrolyzing] 3	Glutamine amidotransferase domain; Asparagine synthase
3	1965	additional biosynthetic	hypothetical protein	Glycosyltransferase Family 4
4	1818	additional biosynthetic	hypothetical protein	Protein of unknown function (DUF692)
5	186	other	hypothetical protein
6	900	other	Trans-aconitate 2-methyltransferase	Methyltransferase domain
7 (ctoA)	1854	additional biosynthetic	hypothetical protein	FAD binding domain
8	1143	transport-related	putative multidrug ABC transporter permease YbhS	ABC-2 family transporter protein
9	1002	transport-related	putative multidrug ABC transporter ATP-binding protein YbhF	ABC transporter
10	1182	transport-related	hypothetical protein	Biotin-lipoyl like; HlyD family secretion protein
11	615	regulatory	HTH-type transcriptional repressor	Bacterial regulatory proteins, tetR family; Tetracyclin repressor-like, C-terminal domain
12	1323	additional biosynthetic	hypothetical protein	Condensation domain
13	204	other	hypothetical protein
14	1884	additional biosynthetic	hypothetical protein	FAD binding domain
15 (ctoB)	3522	core biosynthetic (transAT-PKS)	hypothetical protein	Acyl transferase domain; Acyl transferase domain
16 (ctoC)	19137	core biosynthetic (transAT-PKS)	FabG-like 3-oxoacyl-(acyl-carrier-protein) reductase	KR domain; Phosphopantetheine attachment site; Beta-ketoacyl synthase, N-terminal domain; Beta-ketoacyl synthase, C-terminal domain; Ketoacyl-synthetase C-terminal extension; Polyketide synthase dehydratase; KR domain; Phosphopantetheine attachment site; Beta-ketoacyl synthase, N-terminal domain; Beta-ketoacyl synthase, C-terminal domain; Ketoacyl-synthetase C-terminal extension; Phosphopantethei…
17 (ctoD)	21672	core biosynthetic (transAT-PKS)	zinc containing alcohol dehydrogenase superfamily protein	KR domain; Phosphopantetheine attachment site; Beta-ketoacyl synthase, N-terminal domain; Beta-ketoacyl synthase, C-terminal domain; Ketoacyl-synthetase C-terminal extension; Polyketide synthase dehydratase; KR domain; Phosphopantetheine attachment site; Beta-ketoacyl synthase, N-terminal domain; Beta-ketoacyl synthase, C-terminal domain; Ketoacyl-synthetase C-terminal extension; Polyketide synth…
18 (ctoE)	7950	core biosynthetic (transAT-PKS)	hypothetical protein	KR domain; Phosphopantetheine attachment site; Beta-ketoacyl synthase, N-terminal domain; Beta-ketoacyl synthase, C-terminal domain; Ketoacyl-synthetase C-terminal extension; Phosphopantetheine attachment site; Phosphopantetheine attachment site; Beta-ketoacyl synthase, N-terminal domain; Beta-ketoacyl synthase, C-terminal domain; Ketoacyl-synthetase C-terminal extension; Phosphopantetheine attac…
19	852	transport-related	Fluoroquinolones export ATP-binding protein	ABC transporter
20	705	other	Fluoroquinolones export permease protein	ABC-2 family transporter protein
21	708	other	Fluoroquinolones export permease protein
22	759	additional biosynthetic	Enoyl-[acyl-carrier-protein] reductase [NADPH] FabL	Enoyl-(Acyl carrier protein) reductase
23	4491	core biosynthetic (NRPS)	Linear gramicidin synthase subunit B	Condensation domain; AMP-binding enzyme; AMP-binding enzyme C-terminal domain; Phosphopantetheine attachment site; Condensation domain
24	1221	additional biosynthetic	Polyketide biosynthesis cytochrome P450 PksS	Cytochrome P450
25	1455	other	hypothetical protein	Domain of unknown function (DUF6531); RHS Repeat; RHS Repeat
26	1677	other	hypothetical protein	YwqJ-like deaminase
27	2640	other	hypothetical protein
28	1056	other	hypothetical protein	Di-haem cytochrome c peroxidase; Cytochrome c
29	963	other	hypothetical protein	MbnP
30	993	other	hypothetical protein	Alpha/beta hydrolase family
31	609	regulatory	hypothetical protein	Bacterial regulatory proteins, tetR family
32	774	additional biosynthetic	Hydroxyacylglutathione hydrolase	Metallo-beta-lactamase superfamily
33	1455	other	hypothetical protein
34	4680	regulatory	hypothetical protein	Protein kinase domain; Tetratricopeptide repeat; Sigma-54 interaction domain; Bacterial regulatory protein, Fis family
35	1305	other	hypothetical protein

## Sheet: Soce204_region12
antiSMASH-predicted BGC from So ce204
gene	length (bp)	type	proposed function	proposed domains
1	756	other	Polyribonucleotide nucleotidyltransferase	S1 RNA binding domain; S1 RNA binding domain
2	1767	additional biosynthetic	Asparagine synthetase [glutamine-hydrolyzing] 3	Glutamine amidotransferase domain; Asparagine synthase
3	1965	additional biosynthetic	hypothetical protein	Glycosyltransferase Family 4
4	1818	additional biosynthetic	hypothetical protein	Protein of unknown function (DUF692)
5	186	other	hypothetical protein
6	900	other	Trans-aconitate 2-methyltransferase	Methyltransferase domain
7 (ctoA)	1854	additional biosynthetic	hypothetical protein	FAD binding domain
8	1143	transport-related	putative multidrug ABC transporter permease YbhS	ABC-2 family transporter protein
9	1002	transport-related	putative multidrug ABC transporter ATP-binding protein YbhF	ABC transporter
10	1182	transport-related	hypothetical protein	Biotin-lipoyl like; HlyD family secretion protein
11	615	regulatory	HTH-type transcriptional repressor	Bacterial regulatory proteins, tetR family; Tetracyclin repressor-like, C-terminal domain
12	1323	additional biosynthetic	hypothetical protein	Condensation domain
13	204	other	hypothetical protein
14	1884	additional biosynthetic	hypothetical protein	FAD binding domain
15 (ctoB)	3522	core biosynthetic (transAT-PKS)	hypothetical protein	Acyl transferase domain; Acyl transferase domain
16 (ctoC)	19137	core biosynthetic (transAT-PKS)	FabG-like 3-oxoacyl-(acyl-carrier-protein) reductase	KR domain; Phosphopantetheine attachment site; Beta-ketoacyl synthase, N-terminal domain; Beta-ketoacyl synthase, C-terminal domain; Ketoacyl-synthetase C-terminal extension; Polyketide synthase dehydratase; KR domain; Phosphopantetheine attachment site; Beta-ketoacyl synthase, N-terminal domain; Beta-ketoacyl synthase, C-terminal domain; Ketoacyl-synthetase C-terminal extension; Phosphopantethei…
17 (ctoD)	21708	core biosynthetic (transAT-PKS)	zinc containing alcohol dehydrogenase superfamily protein	KR domain; Phosphopantetheine attachment site; Beta-ketoacyl synthase, N-terminal domain; Beta-ketoacyl synthase, C-terminal domain; Ketoacyl-synthetase C-terminal extension; Polyketide synthase dehydratase; KR domain; Phosphopantetheine attachment site; Beta-ketoacyl synthase, N-terminal domain; Beta-ketoacyl synthase, C-terminal domain; Ketoacyl-synthetase C-terminal extension; Polyketide synth…
18 (ctoE)	7950	core biosynthetic (transAT-PKS)	hypothetical protein	KR domain; Phosphopantetheine attachment site; Beta-ketoacyl synthase, N-terminal domain; Beta-ketoacyl synthase, C-terminal domain; Ketoacyl-synthetase C-terminal extension; Phosphopantetheine attachment site; Phosphopantetheine attachment site; Beta-ketoacyl synthase, N-terminal domain; Beta-ketoacyl synthase, C-terminal domain; Ketoacyl-synthetase C-terminal extension; Phosphopantetheine attac…
19	852	transport-related	Fluoroquinolones export ATP-binding protein	ABC transporter
20	705	other	Fluoroquinolones export permease protein	ABC-2 family transporter protein
21	708	other	Fluoroquinolones export permease protein
22	759	additional biosynthetic	Enoyl-[acyl-carrier-protein] reductase [NADPH] FabL	Enoyl-(Acyl carrier protein) reductase
23	4491	core biosynthetic (NPRS)	Linear gramicidin synthase subunit B	Condensation domain; AMP-binding enzyme; AMP-binding enzyme C-terminal domain; Phosphopantetheine attachment site; Condensation domain
24	1221	additional biosynthetic	Polyketide biosynthesis cytochrome P450 PksS	Cytochrome P450
25	1455	other	hypothetical protein	Domain of unknown function (DUF6531); RHS Repeat; RHS Repeat
26	1677	other	hypothetical protein	YwqJ-like deaminase
27	2775	other	hypothetical protein
28	1056	other	hypothetical protein	Di-haem cytochrome c peroxidase; Cytochrome c
29	963	other	hypothetical protein	MbnP
30	993	additional biosynthetic	hypothetical protein	Alpha/beta hydrolase family
31	609	regulatory	hypothetical protein	Bacterial regulatory proteins, tetR family
32	939	other	hypothetical protein
33	774	additional biosynthetic	Hydroxyacylglutathione hydrolase	Metallo-beta-lactamase superfamily
34	1455	other	hypothetical protein
35	4788	regulatory	hypothetical protein	Protein kinase domain; Tetratricopeptide repeat; Sigma-54 interaction domain; Bacterial regulatory protein, Fis family
