# Supplementary material for: Phylogeny‐Aware Metabologenomics Accurately Assigns Natural Products to Biosynthetic Gene Clusters
Source: Microb Biotechnol. 2026 Jan 14;19(1):e70298. doi: 10.1111/1751-7915.70298 (PMC12800573; doi:10.1111/1751-7915.70298)
Supplement: Supplementary file 7 — Table S7: Information on genes, proposed protein functions, and domains for the maracen‐associated BGCs. [file MBT2-19-e70298-s009.xlsx]

## Sheet: Soce1389_region19
SI Table 7. Maracen-related BGC genes, their protein's proposed functions, and their domains
antiSMASH-predicted BGC from So ce1389
gene	length (bp)	type	proposed function	proposed domains
1	1251	other	hypothetical protein	Alpha/beta hydrolase domain containing 18; Alpha/beta hydrolase domain containing 18
2	1041	additional biosynthetic	putative zinc-binding alcohol dehydrogenase	Alcohol dehydrogenase GroES-like domain; Zinc-binding dehydrogenase
3	816	additional biosynthetic	hypothetical protein	Acyltransferase
4	768	other	putative NTE family protein	Patatin-like phospholipase
5	801	additional biosynthetic	Crotonyl-CoA hydratase	Enoyl-CoA hydratase/isomerase
6	2250	regulatory	hypothetical protein	Cyclic nucleotide-binding domain; Patatin-like phospholipase; Patatin-like phospholipase
7	417	other	hypothetical protein	2-hydroxy-palmitic acid dioxygenase Mpo1-like
8	1023	other	hypothetical protein	Alpha/beta hydrolase domain containing 18; Alpha/beta hydrolase domain containing 18
9	2250	regulatory	hypothetical protein	Cyclic nucleotide-binding domain; Patatin-like phospholipase; Patatin-like phospholipase
10	1431	additional biosynthetic	hypothetical protein	Cytochrome P450
11	1644	other	Linoleate 9/13-lipoxygenase	Lipoxygenase
12	2538	other	hypothetical protein	Lipase maturation factor; Lipase maturation factor
13 (pfa2)	6801	core biosynthetic	Acyl carrier protein	Beta-ketoacyl synthase, N-terminal domain; Beta-ketoacyl synthase, C-terminal domain; Ketoacyl-synthetase C-terminal extension; Acyl transferase domain; Phosphopantetheine attachment site; Phosphopantetheine attachment site; Phosphopantetheine attachment site; KR domain; Polyketide synthase dehydratase
14 (pfa3)	8964	core biosynthetic	hypothetical protein	Beta-ketoacyl synthase, N-terminal domain; Beta-ketoacyl synthase, C-terminal domain; Beta-ketoacyl synthase, N-terminal domain; FabA-like domain; FabA-like domain; FabA-like domain; Polyketide synthase dehydratase; Acyltransferase
15	2250	regulatory	hypothetical protein	Patatin-like phospholipase; Cyclic nucleotide-binding domain; Cyclic nucleotide-binding domain
16	1341	additional biosynthetic	hypothetical protein	Flavin containing amine oxidoreductase
17	1392	additional biosynthetic	hypothetical protein	Flavin containing amine oxidoreductase
18	426	other	Putative pre-16S rRNA nuclease	Holliday junction resolvase
19	1290	other	Histidine--tRNA ligase	Histidyl-tRNA synthetase; Anticodon binding domain
20	1770	other	hypothetical protein	COMM domain
21	687	other	hypothetical protein	PAS domain; His Kinase A (phospho-acceptor) domain; Histidine kinase-, DNA gyrase B-, and HSP90-like ATPase; Response regulator receiver domain
22	2211	regulatory	hypothetical protein
23	2409	other	hypothetical protein
24	495	other	hypothetical protein	Nucleotidyl transferase AbiEii toxin, Type IV TA system
25	123	other	hypothetical protein
26	1254	transport-related	hypothetical protein	Major Facilitator Superfamily
27	999	other	hypothetical protein	HNH endonuclease
28	429	other	tRNA(fMet)-specific endonuclease VapC	PIN domain
29	243	other	hypothetical protein
30	618	other	hypothetical protein	Sigma-70 region 2
	marks genes that were reported by Gemperlein et al. to be present in the maracen BGC

## Sheet: Soce291_region16
antiSMASH-predicted BGC from So ce291
gene	length (bp)	type	proposed function	proposed domains
1	1122	other	hypothetical protein	Alpha/beta hydrolase domain containing 18; Alpha/beta hydrolase domain containing 18
2	1041	additional biosynthetic	putative zinc-binding alcohol dehydrogenase	Alcohol dehydrogenase GroES-like domain; Zinc-binding dehydrogenase
3	816	additional biosynthetic	hypothetical protein	Acyltransferase
4	768	other	hypothetical protein	Patatin-like phospholipase
5	801	additional biosynthetic	Crotonyl-CoA hydratase	Enoyl-CoA hydratase/isomerase
6	2250	regulatory	hypothetical protein	Cyclic nucleotide-binding domain; Patatin-like phospholipase; Patatin-like phospholipase
7	417	other	hypothetical protein	2-hydroxy-palmitic acid dioxygenase Mpo1-like
8	1023	other	hypothetical protein	Alpha/beta hydrolase domain containing 18; Alpha/beta hydrolase domain containing 18
9	2250	regulatory	hypothetical protein	Cyclic nucleotide-binding domain; Patatin-like phospholipase; Patatin-like phospholipase
10	1431	additional biosynthetic	hypothetical protein	Cytochrome P450
11	1644	other	Linoleate 9/13-lipoxygenase	Lipoxygenase
12	2538	other	hypothetical protein	Lipase maturation factor; Lipase maturation factor
13 (pfa2)	6609	core biosynthetic	Acyl carrier protein	Beta-ketoacyl synthase, N-terminal domain; Beta-ketoacyl synthase, C-terminal domain; Ketoacyl-synthetase C-terminal extension; Acyl transferase domain; Phosphopantetheine attachment site; Phosphopantetheine attachment site; Phosphopantetheine attachment site; KR domain; Polyketide synthase dehydratase
14 (pfa3)	8934	core biosynthetic	hypothetical protein	Beta-ketoacyl synthase, N-terminal domain; Beta-ketoacyl synthase, C-terminal domain; Beta-ketoacyl synthase, N-terminal domain; FabA-like domain; FabA-like domain; FabA-like domain; FabA-like domain; Polyketide synthase dehydratase; Acyltransferase
15	2250	regulatory	hypothetical protein	Cyclic nucleotide-binding domain; Cyclic nucleotide-binding domain; Patatin-like phospholipase
16	1341	additional biosynthetic	hypothetical protein	Flavin containing amine oxidoreductase
17	1398	additional biosynthetic	hypothetical protein	Flavin containing amine oxidoreductase
18	426	other	Putative pre-16S rRNA nuclease	Holliday junction resolvase
19	1290	other	Histidine--tRNA ligase	Histidyl-tRNA synthetase; Anticodon binding domain
20	1770	other	hypothetical protein
21	690	other	hypothetical protein	COMM domain
22	735	regulatory	hypothetical protein	PAS domain; His Kinase A (phospho-acceptor) domain; Histidine kinase-, DNA gyrase B-, and HSP90-like ATPase; Response regulator receiver domain
23	2403	other	hypothetical protein
24	164	other	hypothetical protein	Nucleotidyl transferase AbiEii toxin, Type IV TA system
25	1254	transport-related	hypothetical protein	Major Facilitator Superfamily
26	261	other	hypothetical protein
27	618	regulatory	hypothetical protein	Sigma-70 region 2
28	924	other	hypothetical protein
	marks genes that were reported by Gemperlein et al. to be present in the maracen BGC

## Sheet: Soce1153_region17
antiSMASH-predicted BGC from So ce1153
gene	length (bp)	type	proposed function	proposed domains
1	1041	additional biosynthetic	putative zinc-binding alcohol dehydrogenase	Alcohol dehydrogenase GroES-like domain; Zinc-binding dehydrogenase
2	816	additional biosynthetic	hypothetical protein	Acyltransferase
3	768	other	hypothetical protein	Patatin-like phospholipase
4	801	additional biosynthetic	Crotonyl-CoA hydratase	Enoyl-CoA hydratase/isomerase
5	2193	regulatory	hypothetical protein	Cyclic nucleotide-binding domain; Patatin-like phospholipase; Patatin-like phospholipase
6	408	other	hypothetical protein	2-hydroxy-palmitic acid dioxygenase Mpo1-like
7	1023	other	hypothetical protein	Alpha/beta hydrolase domain containing 18; Alpha/beta hydrolase domain containing 18
8	1083	other	hypothetical protein	Alpha/beta hydrolase domain containing 18; Alpha/beta hydrolase domain containing 18
9	2250	regulatory	hypothetical protein	Cyclic nucleotide-binding domain; Patatin-like phospholipase; Patatin-like phospholipase
10	1431	additional biosynthetic	hypothetical protein	Cytochrome P450
11	1644	other	Linoleate 9/13-lipoxygenase	Lipoxygenase
12	2538	other	hypothetical protein	Lipase maturation factor; Lipase maturation factor
13 (pfa2)	6690	core biosynthetic	Acyl carrier protein	Beta-ketoacyl synthase, N-terminal domain; Beta-ketoacyl synthase, C-terminal domain; Ketoacyl-synthetase C-terminal extension; Acyl transferase domain; Phosphopantetheine attachment site; Phosphopantetheine attachment site; Phosphopantetheine attachment site; KR domain; Polyketide synthase dehydratase
14 (pfa3)	8895	core biosynthetic	hypothetical protein	Beta-ketoacyl synthase, N-terminal domain; Beta-ketoacyl synthase, C-terminal domain; Beta-ketoacyl synthase, N-terminal domain; FabA-like domain; FabA-like domain; FabA-like domain; Polyketide synthase dehydratase; Acyltransferase
15	2250	regulatory	hypothetical protein	Cyclic nucleotide-binding domain; Cyclic nucleotide-binding domain; Patatin-like phospholipase
16	1341	additional biosynthetic	hypothetical protein	Flavin containing amine oxidoreductase
17	1398	additional biosynthetic	hypothetical protein	Flavin containing amine oxidoreductase
18	426	other	Putative pre-16S rRNA nuclease	Holliday junction resolvase
19	1290	other	Histidine--tRNA ligase	Histidyl-tRNA synthetase; Anticodon binding domain
20	1773	other	hypothetical protein
21	714	other	hypothetical protein	COMM domain
22	2208	regulatory	hypothetical protein	PAS domain; His Kinase A (phospho-acceptor) domain; Histidine kinase-, DNA gyrase B-, and HSP90-like ATPase; Response regulator receiver domain
23	2412	other	hypothetical protein
24	495	other	hypothetical protein	Nucleotidyl transferase AbiEii toxin, Type IV TA system
25	123	other	hypothetical protein
26	1254	transport-related	hypothetical protein	Major Facilitator Superfamily
27	1389	other	hypothetical protein
	marks genes that were reported by Gemperlein et al. to be present in the maracen BGC

## Sheet: Soce388_region15
antiSMASH-predicted BGC from So ce388
gene	length (bp)	type	proposed function	proposed domains
1	1101	other	hypothetical protein	Alpha/beta hydrolase domain containing 18; Alpha/beta hydrolase domain containing 18
2	1041	additional biosynthetic	putative zinc-binding alcohol dehydrogenase	Alcohol dehydrogenase GroES-like domain; Zinc-binding dehydrogenase
3	816	additional biosynthetic	hypothetical protein	Acyltransferase
4	768	other	hypothetical protein	Patatin-like phospholipase
5	801	additional biosynthetic	Crotonyl-CoA hydratase	Enoyl-CoA hydratase/isomerase
6	2250	regulatory	hypothetical protein	Cyclic nucleotide-binding domain; Patatin-like phospholipase; Patatin-like phospholipase
7	417	other	hypothetical protein	2-hydroxy-palmitic acid dioxygenase Mpo1-like
8	1023	other	hypothetical protein	Alpha/beta hydrolase domain containing 18; Alpha/beta hydrolase domain containing 18
9	1113	other	hypothetical protein	Alpha/beta hydrolase domain containing 18; Alpha/beta hydrolase domain containing 18
10	2250	regulatory	hypothetical protein	Cyclic nucleotide-binding domain; Patatin-like phospholipase; Patatin-like phospholipase
11	1431	additional biosynthetic	hypothetical protein	Cytochrome P450
12	1644	other	Linoleate 9/13-lipoxygenase	Lipoxygenase
13	2538	other	hypothetical protein	Lipase maturation factor; Lipase maturation factor
14 (pfa2)	6603	core biosynthetic	Acyl carrier protein	Beta-ketoacyl synthase, N-terminal domain; Beta-ketoacyl synthase, C-terminal domain; Ketoacyl-synthetase C-terminal extension; Acyl transferase domain; Phosphopantetheine attachment site; Phosphopantetheine attachment site; Phosphopantetheine attachment site; KR domain; Polyketide synthase dehydratase
15 (pfa3)	8931	core biosynthetic	hypothetical protein	Beta-ketoacyl synthase, N-terminal domain; Beta-ketoacyl synthase, C-terminal domain; Beta-ketoacyl synthase, N-terminal domain; FabA-like domain; FabA-like domain; FabA-like domain; Polyketide synthase dehydratase; Acyltransferase
16	2250	regulatory	hypothetical protein	Cyclic nucleotide-binding domain; Cyclic nucleotide-binding domain; Patatin-like phospholipase
17	1341	additional biosynthetic	hypothetical protein	Flavin containing amine oxidoreductase
18	1392	additional biosynthetic	hypothetical protein	Flavin containing amine oxidoreductase
19	426	other	Putative pre-16S rRNA nuclease	Holliday junction resolvase
20	1290	other	Histidine--tRNA ligase	Histidyl-tRNA synthetase; Anticodon binding domain
21	1773	other	hypothetical protein
22	687	other	hypothetical protein	COMM domain
23	2196	regulatory	hypothetical protein	PAS domain; His Kinase A (phospho-acceptor) domain; Histidine kinase-, DNA gyrase B-, and HSP90-like ATPase; Response regulator receiver domain
24	2403	other	hypothetical protein
25	495	other	hypothetical protein	Nucleotidyl transferase AbiEii toxin, Type IV TA system
26	1254	transport-related	hypothetical protein	Major Facilitator Superfamily
27	990	other	hypothetical protein
28	876	other	hypothetical protein	PD-(D/E)XK nuclease superfamily
29	900	other	hypothetical protein
	marks genes that were reported by Gemperlein et al. to be present in the maracen BGC

## Sheet: Soce321_region17
antiSMASH-predicted BGC from So ce321
gene	length (bp)	type	proposed function	proposed domains
1	1041	additional biosynthetic	putative zinc-binding alcohol dehydrogenase	Alcohol dehydrogenase GroES-like domain; Zinc-binding dehydrogenase
2	816	additional biosynthetic	hypothetical protein	Acyltransferase
3	768	other	hypothetical protein	Patatin-like phospholipase
4	801	additional biosynthetic	Crotonyl-CoA hydratase	Enoyl-CoA hydratase/isomerase
5	2250	regulatory	hypothetical protein	Cyclic nucleotide-binding domain; Patatin-like phospholipase; Patatin-like phospholipase
6	417	other	hypothetical protein	2-hydroxy-palmitic acid dioxygenase Mpo1-like
7	1023	other	hypothetical protein	Alpha/beta hydrolase domain containing 18; Alpha/beta hydrolase domain containing 18
8	1125	other	hypothetical protein	Alpha/beta hydrolase domain containing 18; Alpha/beta hydrolase domain containing 18
9	2250	regulatory	hypothetical protein	Cyclic nucleotide-binding domain; Patatin-like phospholipase; Patatin-like phospholipase
10	1431	additional biosynthetic	hypothetical protein	Cytochrome P450
11	1644	other	hypothetical protein	Lipoxygenase
12	2538	other	hypothetical protein	Lipase maturation factor; Lipase maturation factor
13 (pfa2)	6945	core biosynthetic	Acyl carrier protein	Beta-ketoacyl synthase, N-terminal domain; Beta-ketoacyl synthase, C-terminal domain; Ketoacyl-synthetase C-terminal extension; Acyl transferase domain; Phosphopantetheine attachment site; Phosphopantetheine attachment site; Phosphopantetheine attachment site; Phosphopantetheine attachment site; KR domain; Polyketide synthase dehydratase
14 (pfa3)	9000	core biosynthetic	hypothetical protein	Beta-ketoacyl synthase, N-terminal domain; Beta-ketoacyl synthase, C-terminal domain; Beta-ketoacyl synthase, N-terminal domain; FabA-like domain; FabA-like domain; FabA-like domain; Polyketide synthase dehydratase; Acyltransferase
15	2250	regulatory	hypothetical protein	Cyclic nucleotide-binding domain; Cyclic nucleotide-binding domain; Patatin-like phospholipase
16	1341	additional biosynthetic	hypothetical protein	Flavin containing amine oxidoreductase
17	1392	additional biosynthetic	hypothetical protein	Flavin containing amine oxidoreductase
18	426	other	Putative pre-16S rRNA nuclease	Holliday junction resolvase
19	1290	other	Histidine--tRNA ligase	Histidyl-tRNA synthetase; Anticodon binding domain
20	687	other	hypothetical protein	COMM domain
21	2205	regulatory	hypothetical protein	PAS domain; His Kinase A (phospho-acceptor) domain; Histidine kinase-, DNA gyrase B-, and HSP90-like ATPase; Response regulator receiver domain
22	2403	other	hypothetical protein
23	147	other	hypothetical protein
24	306	other	hypothetical protein	Nucleotidyl transferase AbiEii toxin, Type IV TA system
25	123	other	hypothetical protein
26	1254	transport-related	hypothetical protein	Major Facilitator Superfamily
27	423	other	hypothetical protein
28	597	regulatory	hypothetical protein	Sigma-70 region 2
29	1035	regulatory	hypothetical protein	Sigma-70 region 2
	marks genes that were reported by Gemperlein et al. to be present in the maracen BGC

## Sheet: Soce269_region02
antiSMASH-predicted BGC from So ce269
gene	length (bp)	type	proposed function	proposed domains
1	156	other	hypothetical protein
2	1041	additional biosynthetic	putative zinc-binding alcohol dehydrogenase	Alcohol dehydrogenase GroES-like domain; Zinc-binding dehydrogenase
3	816	additional biosynthetic	hypothetical protein	Acyltransferase
4	768	other	hypothetical protein	Patatin-like phospholipase
5	801	additional biosynthetic	Crotonyl-CoA hydratase	Enoyl-CoA hydratase/isomerase
6	2250	regulatory	hypothetical protein	Cyclic nucleotide-binding domain; Patatin-like phospholipase; Patatin-like phospholipase
7	417	other	hypothetical protein	2-hydroxy-palmitic acid dioxygenase Mpo1-like
8	1023	other	hypothetical protein	Alpha/beta hydrolase domain containing 18; Alpha/beta hydrolase domain containing 18
9	1125	other	hypothetical protein	Alpha/beta hydrolase domain containing 18; Alpha/beta hydrolase domain containing 18
10	2250	regulatory	hypothetical protein	Cyclic nucleotide-binding domain; Patatin-like phospholipase; Patatin-like phospholipase
11	1431	additional biosynthetic	hypothetical protein	Cytochrome P450
12	1644	other	Linoleate 9/13-lipoxygenase	Lipoxygenase
13	2538	other	hypothetical protein	Lipase maturation factor; Lipase maturation factor
14 (pfa2)	6696	core biosynthetic	Acyl carrier protein	Beta-ketoacyl synthase, N-terminal domain; Beta-ketoacyl synthase, C-terminal domain; Ketoacyl-synthetase C-terminal extension; Acyl transferase domain; Phosphopantetheine attachment site; Phosphopantetheine attachment site; Phosphopantetheine attachment site; KR domain; Polyketide synthase dehydratase
15 (pfa3)	8874	core biosynthetic	hypothetical protein	Beta-ketoacyl synthase, N-terminal domain; Beta-ketoacyl synthase, C-terminal domain; Beta-ketoacyl synthase, N-terminal domain; FabA-like domain; FabA-like domain; FabA-like domain; Polyketide synthase dehydratase; Acyltransferase
16	2250	regulatory	hypothetical protein	Cyclic nucleotide-binding domain; Cyclic nucleotide-binding domain; Patatin-like phospholipase
17	1329	additional biosynthetic	hypothetical protein	Flavin containing amine oxidoreductase
18	1392	additional biosynthetic	hypothetical protein	Flavin containing amine oxidoreductase
19	426	other	Putative pre-16S rRNA nuclease	Holliday junction resolvase
20	1266	other	Histidine--tRNA ligase	Histidyl-tRNA synthetase; Anticodon binding domain
21	1767	other	hypothetical protein
22	687	other	hypothetical protein	COMM domain
23	2208	regulatory	hypothetical protein	PAS domain; His Kinase A (phospho-acceptor) domain; Histidine kinase-, DNA gyrase B-, and HSP90-like ATPase; Response regulator receiver domain
24	2403	other	hypothetical protein
25	156	other	hypothetical protein
26	123	other	hypothetical protein
27	1254	transport-related	hypothetical protein	Major Facilitator Superfamily
28	423	other	hypothetical protein
29	597	regulatory	hypothetical protein	Sigma-70 region 2
30	1134	other	hypothetical protein	Sigma-70 region 2
	marks genes that were reported by Gemperlein et al. to be present in the maracen BGC

## Sheet: Soce216_region19
antiSMASH-predicted BGC from So ce216
gene	length (bp)	type	proposed function	proposed domains
1	129	other	hypothetical protein
2	1041	additional biosynthetic	putative zinc-binding alcohol dehydrogenase	Alcohol dehydrogenase GroES-like domain; Zinc-binding dehydrogenase
3	816	additional biosynthetic	hypothetical protein	Acyltransferase
4	768	other	hypothetical protein	Patatin-like phospholipase
5	801	additional biosynthetic	Crotonyl-CoA hydratase	Enoyl-CoA hydratase/isomerase
6	2250	regulatory	hypothetical protein	Cyclic nucleotide-binding domain; Patatin-like phospholipase
7	417	other	hypothetical protein	2-hydroxy-palmitic acid dioxygenase Mpo1-like
8	1023	other	hypothetical protein	Alpha/beta hydrolase domain containing 18; Alpha/beta hydrolase domain containing 18
9	1125	other	hypothetical protein	Alpha/beta hydrolase domain containing 18; Alpha/beta hydrolase domain containing 18
10	2250	regulatory	hypothetical protein	Cyclic nucleotide-binding domain; Patatin-like phospholipase; Patatin-like phospholipase
11	1431	additional biosynthetic	hypothetical protein	Cytochrome P450
12	1644	other	Linoleate 9/13-lipoxygenase	Lipoxygenase
13	2538	other	hypothetical protein	Lipase maturation factor; Lipase maturation factor
14 (pfa2)	6651	core biosynthetic	Acyl carrier protein	Beta-ketoacyl synthase, N-terminal domain; Beta-ketoacyl synthase, C-terminal domain; Ketoacyl-synthetase C-terminal extension; Acyl transferase domain; Phosphopantetheine attachment site; Phosphopantetheine attachment site; Phosphopantetheine attachment site; KR domain; Polyketide synthase dehydratase
15 (pfa3)	8877	core biosynthetic	hypothetical protein	Beta-ketoacyl synthase, N-terminal domain; Beta-ketoacyl synthase, C-terminal domain; Beta-ketoacyl synthase, N-terminal domain; FabA-like domain; FabA-like domain; FabA-like domain; Polyketide synthase dehydratase; Acyltransferase
16	2250	regulatory	hypothetical protein	Cyclic nucleotide-binding domain; Cyclic nucleotide-binding domain; Patatin-like phospholipase
17	1341	additional biosynthetic	hypothetical protein	Flavin containing amine oxidoreductase
18	1392	additional biosynthetic	hypothetical protein	Flavin containing amine oxidoreductase
19	426	other	Putative pre-16S rRNA nuclease	Holliday junction resolvase
20	1290	other	Histidine--tRNA ligase	Histidyl-tRNA synthetase; Anticodon binding domain
21	1767	other	hypothetical protein
22	687	other	hypothetical protein	COMM domain
23	2208	regulatory	hypothetical protein	PAS domain; His Kinase A (phospho-acceptor) domain; Histidine kinase-, DNA gyrase B-, and HSP90-like ATPase; Response regulator receiver domain
24	2403	other	hypothetical protein
25	138	other	hypothetical protein
26	123	other	hypothetical protein
27	1254	transport-related	hypothetical protein	Transmembrane secretion effector
28	255	other	hypothetical protein
29	1260	other	hypothetical protein	Transposase DDE domain
30	216	other	hypothetical protein
31	363	other	hypothetical protein
32	177	other	hypothetical protein
	marks genes that were reported by Gemperlein et al. to be present in the maracen BGC

## Sheet: Soce429_region20
antiSMASH-predicted BGC from So ce429
gene	length (bp)	type	proposed function	proposed domains
1	129	other	hypothetical protein
2	1041	additional biosynthetic	putative zinc-binding alcohol dehydrogenase	Alcohol dehydrogenase GroES-like domain; Zinc-binding dehydrogenase
3	816	additional biosynthetic	hypothetical protein	Acyltransferase
4	768	other	hypothetical protein	Patatin-like phospholipase
5	801	additional biosynthetic	Crotonyl-CoA hydratase	Enoyl-CoA hydratase/isomerase
6	2250	regulatory	hypothetical protein	Cyclic nucleotide-binding domain; Patatin-like phospholipase
7	417	other	hypothetical protein	2-hydroxy-palmitic acid dioxygenase Mpo1-like
8	1023	other	hypothetical protein	Alpha/beta hydrolase domain containing 18; Alpha/beta hydrolase domain containing 18
9	1125	other	hypothetical protein	Alpha/beta hydrolase domain containing 18; Alpha/beta hydrolase domain containing 18
10	2250	regulatory	hypothetical protein	Cyclic nucleotide-binding domain; Patatin-like phospholipase; Patatin-like phospholipase
11	1431	additional biosynthetic	hypothetical protein	Cytochrome P450
12	1644	other	Linoleate 9/13-lipoxygenase	Lipoxygenase
13	2538	other	hypothetical protein	Lipase maturation factor; Lipase maturation factor
14 (pfa2)	6657	core biosynthetic	Acyl carrier protein	Beta-ketoacyl synthase, N-terminal domain; Beta-ketoacyl synthase, C-terminal domain; Ketoacyl-synthetase C-terminal extension; Acyl transferase domain; Phosphopantetheine attachment site; Phosphopantetheine attachment site; Phosphopantetheine attachment site; KR domain; Polyketide synthase dehydratase
15 (pfa3)	8901	core biosynthetic	hypothetical protein	Beta-ketoacyl synthase, N-terminal domain; Beta-ketoacyl synthase, C-terminal domain; Beta-ketoacyl synthase, N-terminal domain; FabA-like domain; FabA-like domain; FabA-like domain; Polyketide synthase dehydratase; Acyltransferase
16	2250	regulatory	hypothetical protein	Cyclic nucleotide-binding domain; Cyclic nucleotide-binding domain; Patatin-like phospholipase
17	1341	additional biosynthetic	hypothetical protein	Flavin containing amine oxidoreductase
18	1392	additional biosynthetic	hypothetical protein	Flavin containing amine oxidoreductase
19	426	other	Putative pre-16S rRNA nuclease	Holliday junction resolvase
20	1290	other	Histidine--tRNA ligase	Histidyl-tRNA synthetase; Anticodon binding domain
21	1767	other	hypothetical protein
22	687	other	hypothetical protein	COMM domain
23	2208	regulatory	hypothetical protein	PAS domain; His Kinase A (phospho-acceptor) domain; Histidine kinase-, DNA gyrase B-, and HSP90-like ATPase; Response regulator receiver domain
24	2403	other	hypothetical protein
25	138	other	hypothetical protein
26	123	other	hypothetical protein
27	1254	transport-related	hypothetical protein	Transmembrane secretion effector
28	429	other	Ribonuclease VapC2	PIN domain
29	363	other	hypothetical protein
30	177	other	hypothetical protein
	marks genes that were reported by Gemperlein et al. to be present in the maracen BGC

## Sheet: Soce1128_region34
antiSMASH-predicted BGC from So ce1128
gene	length (bp)	type	proposed function	proposed domains
1	1101	other	hypothetical protein	Alpha/beta hydrolase domain containing 18; Alpha/beta hydrolase domain containing 18
2	1041	additional biosynthetic	putative zinc-binding alcohol dehydrogenase	Alcohol dehydrogenase GroES-like domain; Zinc-binding dehydrogenase
3	816	additional biosynthetic	hypothetical protein	Acyltransferase
4	768	other	hypothetical protein	Patatin-like phospholipase
5	801	additional biosynthetic	Crotonyl-CoA hydratase	Enoyl-CoA hydratase/isomerase
6	2250	regulatory	hypothetical protein	Cyclic nucleotide-binding domain; Patatin-like phospholipase; Patatin-like phospholipase
7	417	other	hypothetical protein	2-hydroxy-palmitic acid dioxygenase Mpo1-like
8	1023	other	hypothetical protein	Alpha/beta hydrolase domain containing 18; Alpha/beta hydrolase domain containing 18
9	2250	regulatory	hypothetical protein	Cyclic nucleotide-binding domain; Patatin-like phospholipase; Patatin-like phospholipase
10	1431	additional biosynthetic	hypothetical protein	Cytochrome P450
11	1644	other	Linoleate 9/13-lipoxygenase	Lipoxygenase
12	2535	other	hypothetical protein	Lipase maturation factor; Lipase maturation factor
13 (pfa2)	6657	core biosynthetic	Acyl carrier protein	Beta-ketoacyl synthase, N-terminal domain; Beta-ketoacyl synthase, C-terminal domain; Ketoacyl-synthetase C-terminal extension; Acyl transferase domain; Phosphopantetheine attachment site; Phosphopantetheine attachment site; Phosphopantetheine attachment site; KR domain; Polyketide synthase dehydratase
14 (pfa3)	8835	core biosynthetic	hypothetical protein	Beta-ketoacyl synthase, N-terminal domain; Beta-ketoacyl synthase, C-terminal domain; Beta-ketoacyl synthase, N-terminal domain; FabA-like domain; FabA-like domain; FabA-like domain; Polyketide synthase dehydratase; Acyltransferase
15	696	other	hypothetical protein	Flavin containing amine oxidoreductase
16	1392	additional biosynthetic	hypothetical protein	Flavin containing amine oxidoreductase
17	426	other	Putative pre-16S rRNA nuclease	Holliday junction resolvase
18	1290	other	Histidine--tRNA ligase	Histidyl-tRNA synthetase; Anticodon binding domain
19	1779	other	hypothetical protein
20	687	other	hypothetical protein	COMM domain
21	2205	regulatory	Sensor histidine kinase RcsC	PAS domain; His Kinase A (phospho-acceptor) domain; Histidine kinase-, DNA gyrase B-, and HSP90-like ATPase; Response regulator receiver domain
22	2403	other	hypothetical protein
23	135	other	hypothetical protein
24	288	other	hypothetical protein
25	1272	transport-related	hypothetical protein	Major Facilitator Superfamily
26	636	regulatory	hypothetical protein	Sigma-70 region 2
27	1023	regulatory	hypothetical protein	Sigma-70 region 2
28	219	other	hypothetical protein
29	1140	other	hypothetical protein
30	1620	other	hypothetical protein
31	1563	other	hypothetical protein
	marks genes that were reported by Gemperlein et al. to be present in the maracen BGC

## Sheet: Soce118_region39
antiSMASH-predicted BGC from So ce118
gene	length (bp)	type	proposed function	proposed domains
1	267	other	30S ribosomal protein S15	Ribosomal protein S15
2	1656	regulatory	serine-threonine kinase	Protein kinase domain
3	912	other	hypothetical protein	Fatty acid desaturase
4	324	other	hypothetical protein
5	363	other	hypothetical protein
6	1041	additional biosynthetic	putative zinc-binding alcohol dehydrogenase	Alcohol dehydrogenase GroES-like domain; Zinc-binding dehydrogenase
7	816	additional biosynthetic	hypothetical protein	Acyltransferase
8	303	other	hypothetical protein
9	801	additional biosynthetic	Crotonyl-CoA hydratase	Enoyl-CoA hydratase/isomerase
10	162	other	hypothetical protein
11	417	other	hypothetical protein	2-hydroxy-palmitic acid dioxygenase Mpo1-like
12	1023	other	hypothetical protein	Alpha/beta hydrolase domain containing 18; Alpha/beta hydrolase domain containing 18
13	1125	other	hypothetical protein	Alpha/beta hydrolase domain containing 18; Alpha/beta hydrolase domain containing 18
14	1431	additional biosynthetic	hypothetical protein	Cytochrome P450
15	1644	other	Linoleate 9/13-lipoxygenase	Lipoxygenase
16	2538	other	hypothetical protein	Lipase maturation factor; Lipase maturation factor
17 (pfa2)	6615	core biosynthetic	Acyl carrier protein	Beta-ketoacyl synthase, N-terminal domain; Beta-ketoacyl synthase, C-terminal domain; Ketoacyl-synthetase C-terminal extension; Acyl transferase domain; Phosphopantetheine attachment site; Phosphopantetheine attachment site; Phosphopantetheine attachment site; KR domain; Polyketide synthase dehydratase
18 (pfa3)	8844	core biosynthetic	hypothetical protein	Beta-ketoacyl synthase, N-terminal domain; Beta-ketoacyl synthase, C-terminal domain; Beta-ketoacyl synthase, N-terminal domain; FabA-like domain; FabA-like domain; FabA-like domain; Polyketide synthase dehydratase; Acyltransferase
19	2250	regulatory	hypothetical protein	Cyclic nucleotide-binding domain; Cyclic nucleotide-binding domain; Patatin-like phospholipase
20	1341	additional biosynthetic	hypothetical protein	Flavin containing amine oxidoreductase
21	426	other	Putative pre-16S rRNA nuclease	Holliday junction resolvase
22	1266	other	Histidine--tRNA ligase	Histidyl-tRNA synthetase; Anticodon binding domain
23	1767	other	hypothetical protein
24	687	other	hypothetical protein	COMM domain
25	2205	regulatory	hypothetical protein	PAS domain; His Kinase A (phospho-acceptor) domain; Histidine kinase-, DNA gyrase B-, and HSP90-like ATPase; Response regulator receiver domain
26	2403	other	hypothetical protein
27	1254	transport-related	hypothetical protein	Transmembrane secretion effector
28	426	other	Ribonuclease VapC2	PIN domain
29	243	other	hypothetical protein
30	258	other	hypothetical protein
31	1134	other	hypothetical protein	Sigma-70 region 2
32	1137	other	hypothetical protein
	marks genes that were reported by Gemperlein et al. to be present in the maracen BGC

[truncated: 3 more sheets: Soce1667_region13, Soce1099_region13, Soce26_region14]
