# Supplementary material for: Phylogeny‐Aware Metabologenomics Accurately Assigns Natural Products to Biosynthetic Gene Clusters
Source: Microb Biotechnol. 2026 Jan 14;19(1):e70298. doi: 10.1111/1751-7915.70298 (PMC12800573; doi:10.1111/1751-7915.70298)
Supplement: Supplementary file 8 — Table S8: Information on genes, proposed protein functions, and domains for the rowithocin‐associated BGCs. [file MBT2-19-e70298-s004.xlsx]

## Sheet: Soce118_region1_2
SI Table 8. Rowithocin-related BGC genes, their protein's proposed functions, and their domains
antiSMASH-predicted BGC from So ce118
gene	length (nt)	type	proposed function	proposed domains
1	954	other	hypothetical protein	Fatty acid desaturase
2	1155	additional biosynthetic	3-hydroxy-5-methyl-1-naphthoate 3-O-methyltransferase	O-methyltransferase domain
3	936	additional biosynthetic	hypothetical protein	Phytanoyl-CoA dioxygenase (PhyH)
4	1521	additional biosynthetic	tryptophan halogenase	Tryptophan halogenase; Tryptophan halogenase
5	1122	other	hypothetical protein	Cupin-like domain
6	663	additional biosynthetic	Disulfide-bond oxidoreductase YfcG	Glutathione S-transferase, N-terminal domain; Glutathione S-transferase, C-terminal domain
7	642	other	Ribosomal protein L11 methyltransferase	Ribosomal protein L11 methyltransferase (PrmA)
8 (rowA)	1254	additional biosynthetic	Polyketide biosynthesis cytochrome P450 PksS	Cytochrome P450
9 (rowB)	1254	additional biosynthetic	Polyketide biosynthesis cytochrome P450 PksS	Cytochrome P450
10 (rowC)	9759	core biosynthetic (transAT-PKS)	FabG-like 3-oxoacyl-(acyl-carrier-protein) reductase	Beta-ketoacyl synthase, N-terminal domain; Beta-ketoacyl synthase, C-terminal domain; Ketoacyl-synthetase C-terminal extension; Polyketide synthase dehydratase; KR domain; Phosphopantetheine attachment site; Polyketide synthase dehydratase; Phosphopantetheine attachment site; Beta-ketoacyl synthase, N-terminal domain; Beta-ketoacyl synthase, C-terminal domain; Ketoacyl-synthetase C-terminal exten…
11 (rowD)	1875	core biosynthetic (transAT-PKS)	hypothetical protein	Acyl transferase domain; Acyl transferase domain
12 (rowE)	216	other	hypothetical protein
13 (rowF)	762	other	hypothetical protein
14 (rowG)	750	additional biosynthetic	Putative polyketide biosynthesis enoyl-CoA isomerase PksI	Enoyl-CoA hydratase/isomerase
15	210	other	hypothetical protein
16 (rowH)	4017	core biosynthetic (transAT-PKS)	Acyl carrier protein	Methyltransferase domain; Phosphopantetheine attachment site; Phosphopantetheine attachment site; Beta-ketoacyl synthase, N-terminal domain; Beta-ketoacyl synthase, C-terminal domain; Ketoacyl-synthetase C-terminal extension
17 (rowI)	15336	core biosynthetic (transAT-PKS)	FabG-like 3-oxoacyl-(acyl-carrier-protein) reductase	Polyketide synthase dehydratase; Phosphopantetheine attachment site; Beta-ketoacyl synthase, N-terminal domain; Beta-ketoacyl synthase, C-terminal domain; Ketoacyl-synthetase C-terminal extension; Polyketide synthase dehydratase; KR domain; Phosphopantetheine attachment site; Beta-ketoacyl synthase, N-terminal domain; Beta-ketoacyl synthase, C-terminal domain; Ketoacyl-synthetase C-terminal exten…
18 (rowJ)	7476	core biosynthetic (transAT-PKS)	Acyl carrier protein	Polyketide synthase dehydratase; Phosphopantetheine attachment site; Phosphopantetheine attachment site; Polyketide synthase dehydratase; Beta-ketoacyl synthase, N-terminal domain; Beta-ketoacyl synthase, C-terminal domain; Polyketide synthase dehydratase; Phosphopantetheine attachment site; Beta-ketoacyl synthase, N-terminal domain; Beta-ketoacyl synthase, C-terminal domain; Ketoacyl-synthetase …
19 (rowK)	807	other	hypothetical protein	Tyrosine phosphatase family
20 (rowL)	8898	core biosynthetic (transAT-PKS)	FabG-like 3-oxoacyl-(acyl-carrier-protein) reductase	KR domain; Beta-ketoacyl synthase, N-terminal domain; Beta-ketoacyl synthase, C-terminal domain; Ketoacyl-synthetase C-terminal extension; Polyketide synthase dehydratase; Phosphopantetheine attachment site; Beta-ketoacyl synthase, N-terminal domain; Beta-ketoacyl synthase, C-terminal domain; Ketoacyl-synthetase C-terminal extension; Polyketide synthase dehydratase; KR domain
21 (rowM)	6756	core biosynthetic (transAT-PKS)	Polyketide synthase PksM	Methyltransferase domain; Phosphopantetheine attachment site; Beta-ketoacyl synthase, N-terminal domain; Beta-ketoacyl synthase, C-terminal domain; Ketoacyl-synthetase C-terminal extension; KR domain; Phosphopantetheine attachment site; Beta-ketoacyl synthase, N-terminal domain; Beta-ketoacyl synthase, C-terminal domain
22 (rowN)	8076	core biosynthetic (transAT-PKS)	FabG-like 3-oxoacyl-(acyl-carrier-protein) reductase	Polyketide synthase dehydratase; Phosphopantetheine attachment site; Phosphopantetheine attachment site; KR domain; Beta-ketoacyl synthase, N-terminal domain; Beta-ketoacyl synthase, C-terminal domain; Ketoacyl-synthetase C-terminal extension; KR domain; Phosphopantetheine attachment site; Beta-ketoacyl synthase, N-terminal domain; Beta-ketoacyl synthase, C-terminal domain
23 (rowO)	9828	core biosynthetic (transAT-PKS)	Polyketide synthase PksN	Polyketide synthase dehydratase; Phosphopantetheine attachment site; Beta-ketoacyl synthase, N-terminal domain; Beta-ketoacyl synthase, C-terminal domain; Ketoacyl-synthetase C-terminal extension; Polyketide synthase dehydratase; KR domain; Phosphopantetheine attachment site; Beta-ketoacyl synthase, N-terminal domain; Beta-ketoacyl synthase, C-terminal domain; Ketoacyl-synthetase C-terminal exten…
24 (rowP)	6678	core biosynthetic (transAT-PKS)	zinc containing alcohol dehydrogenase superfamily protein	Methyltransferase domain; Phosphopantetheine attachment site; Zinc-binding dehydrogenase; Beta-ketoacyl synthase, N-terminal domain; Beta-ketoacyl synthase, C-terminal domain; Ketoacyl-synthetase C-terminal extension; Phosphopantetheine attachment site; Phosphopantetheine attachment site; Thioesterase domain
25 (rowQ)	249	additional biosynthetic	Polyketide biosynthesis acyl-carrier-protein AcpK	Phosphopantetheine attachment site
26 (rowR)	1239	core biosynthetic (PKS-like)	Polyketide biosynthesis malonyl-ACP decarboxylase PksF	Beta-ketoacyl synthase, N-terminal domain; Beta-ketoacyl synthase, C-terminal domain
27 (rowS)	1257	additional biosynthetic	Polyketide biosynthesis 3-hydroxy-3-methylglutaryl-ACP synthase PksG	Hydroxymethylglutaryl-coenzyme A synthase N terminal; Hydroxymethylglutaryl-coenzyme A synthase C terminal
28 (rowT)	762	additional biosynthetic	putative polyketide biosynthesis enoyl-CoA hydratase PksH	Enoyl-CoA hydratase/isomerase
29	162	other	hypothetical protein
30	1800	regulatory	serine-threonine kinase	Protein kinase domain
31	1926	other	hypothetical protein	PEGA domain; PEGA domain
32	1824	other	hypothetical protein	Thrombospondin type 3 repeat; OmpA family
33	2064	other	hypothetical protein	Thrombospondin type 3 repeat; Thrombospondin type 3 repeat; Thrombospondin type 3 repeat; Thrombospondin type 3 repeat; Thrombospondin type 3 repeat; Thrombospondin type 3 repeat; Thrombospondin type 3 repeat; Thrombospondin type 3 repeat; Thrombospondin type 3 repeat; Thrombospondin type 3 repeat; Thrombospondin type 3 repeat
34	555	other	hypothetical protein
35	3744	other	hypothetical protein
36	813	other	hypothetical protein	Uncharacterized protein conserved in bacteria (DUF2169)
37	792	other	IS630 family transposase ISRjo2	DDE superfamily endonuclease
38	1287	other	hypothetical protein
39	564	other	hypothetical protein	Domain of unknown function (DUF6484)

## Sheet: Soce1667_region14_2
antiSMASH-predicted BGC from So ce1667
gene	length (nt)	type	proposed function	proposed domains
1	954	other	hypothetical protein	Fatty acid desaturase
2	1155	additional biosynthetic	3-hydroxy-5-methyl-1-naphthoate 3-O-methyltransferase	O-methyltransferase domain
3	936	additional biosynthetic	hypothetical protein	Phytanoyl-CoA dioxygenase (PhyH)
4	1521	additional biosynthetic	tryptophan halogenase	Tryptophan halogenase; Tryptophan halogenase
5	1122	other	hypothetical protein	Cupin-like domain
6	663	additional biosynthetic	Disulfide-bond oxidoreductase YfcG	Glutathione S-transferase, N-terminal domain; Glutathione S-transferase, C-terminal domain
7	642	other	Ribosomal protein L11 methyltransferase	Ribosomal protein L11 methyltransferase (PrmA)
8 (rowA)	1254	additional biosynthetic	Polyketide biosynthesis cytochrome P450 PksS	Cytochrome P450
9 (rowB)	1254	additional biosynthetic	Polyketide biosynthesis cytochrome P450 PksS	Cytochrome P450
10 (rowC)	9759	core biosynthetic (transAT-PKS)	FabG-like 3-oxoacyl-(acyl-carrier-protein) reductase	Beta-ketoacyl synthase, N-terminal domain; Beta-ketoacyl synthase, C-terminal domain; Ketoacyl-synthetase C-terminal extension; Polyketide synthase dehydratase; KR domain; Phosphopantetheine attachment site; Polyketide synthase dehydratase; Phosphopantetheine attachment site; Beta-ketoacyl synthase, N-terminal domain; Beta-ketoacyl synthase, C-terminal domain; Ketoacyl-synthetase C-terminal exten…
11 (rowD)	1875	core biosynthetic (transAT-PKS)	hypothetical protein	Acyl transferase domain; Acyl transferase domain
12 (rowE)	216	other	hypothetical protein
13 (rowF)	762	other	hypothetical protein
14 (rowG)	750	additional biosynthetic	Putative polyketide biosynthesis enoyl-CoA isomerase PksI	Enoyl-CoA hydratase/isomerase
15 (rowH)	4017	core biosynthetic (transAT-PKS)	Acyl carrier protein	Methyltransferase domain; Phosphopantetheine attachment site; Phosphopantetheine attachment site; Beta-ketoacyl synthase, N-terminal domain; Beta-ketoacyl synthase, C-terminal domain; Ketoacyl-synthetase C-terminal extension
16 (rowI)	15336	core biosynthetic (transAT-PKS)	FabG-like 3-oxoacyl-(acyl-carrier-protein) reductase	Polyketide synthase dehydratase; Phosphopantetheine attachment site; Beta-ketoacyl synthase, N-terminal domain; Beta-ketoacyl synthase, C-terminal domain; Ketoacyl-synthetase C-terminal extension; Polyketide synthase dehydratase; KR domain; Phosphopantetheine attachment site; Beta-ketoacyl synthase, N-terminal domain; Beta-ketoacyl synthase, C-terminal domain; Ketoacyl-synthetase C-terminal exten…
17 (rowJ)	7476	core biosynthetic (transAT-PKS)	Acyl carrier protein	Polyketide synthase dehydratase; Phosphopantetheine attachment site; Phosphopantetheine attachment site; Polyketide synthase dehydratase; Beta-ketoacyl synthase, N-terminal domain; Beta-ketoacyl synthase, C-terminal domain; Polyketide synthase dehydratase; Phosphopantetheine attachment site; Beta-ketoacyl synthase, N-terminal domain; Beta-ketoacyl synthase, C-terminal domain; Ketoacyl-synthetase …
18 (rowK)	807	other	hypothetical protein	Tyrosine phosphatase family
19 (rowL)	8898	core biosynthetic (transAT-PKS)	FabG-like 3-oxoacyl-(acyl-carrier-protein) reductase	KR domain; Beta-ketoacyl synthase, N-terminal domain; Beta-ketoacyl synthase, C-terminal domain; Ketoacyl-synthetase C-terminal extension; Polyketide synthase dehydratase; Phosphopantetheine attachment site; Beta-ketoacyl synthase, N-terminal domain; Beta-ketoacyl synthase, C-terminal domain; Ketoacyl-synthetase C-terminal extension; Polyketide synthase dehydratase; KR domain
20 (rowM)	6756	core biosynthetic (transAT-PKS)	Polyketide synthase PksM	Methyltransferase domain; Phosphopantetheine attachment site; Beta-ketoacyl synthase, N-terminal domain; Beta-ketoacyl synthase, C-terminal domain; Ketoacyl-synthetase C-terminal extension; KR domain; Phosphopantetheine attachment site; Beta-ketoacyl synthase, N-terminal domain; Beta-ketoacyl synthase, C-terminal domain
21 (rowN)	8076	core biosynthetic (transAT-PKS)	FabG-like 3-oxoacyl-(acyl-carrier-protein) reductase	Polyketide synthase dehydratase; Phosphopantetheine attachment site; Phosphopantetheine attachment site; KR domain; Beta-ketoacyl synthase, N-terminal domain; Beta-ketoacyl synthase, C-terminal domain; Ketoacyl-synthetase C-terminal extension; KR domain; Phosphopantetheine attachment site; Beta-ketoacyl synthase, N-terminal domain; Beta-ketoacyl synthase, C-terminal domain
22 (rowO)	9828	core biosynthetic (transAT-PKS)	Polyketide synthase PksN	Polyketide synthase dehydratase; Phosphopantetheine attachment site; Beta-ketoacyl synthase, N-terminal domain; Beta-ketoacyl synthase, C-terminal domain; Ketoacyl-synthetase C-terminal extension; Polyketide synthase dehydratase; KR domain; Phosphopantetheine attachment site; Beta-ketoacyl synthase, N-terminal domain; Beta-ketoacyl synthase, C-terminal domain; Ketoacyl-synthetase C-terminal exten…
23 (rowP)	6678	core biosynthetic (transAT-PKS)	zinc containing alcohol dehydrogenase superfamily protein	Methyltransferase domain; Phosphopantetheine attachment site; Zinc-binding dehydrogenase; Beta-ketoacyl synthase, N-terminal domain; Beta-ketoacyl synthase, C-terminal domain; Ketoacyl-synthetase C-terminal extension; Phosphopantetheine attachment site; Phosphopantetheine attachment site; Thioesterase domain
24 (rowQ)	249	additional biosynthetic	Polyketide biosynthesis acyl-carrier-protein AcpK	Phosphopantetheine attachment site
25 (rowR)	1239	core biosynthetic (PKS-like)	Polyketide biosynthesis malonyl-ACP decarboxylase PksF	Beta-ketoacyl synthase, N-terminal domain; Beta-ketoacyl synthase, C-terminal domain
26 (rowS)	1257	additional biosynthetic	Polyketide biosynthesis 3-hydroxy-3-methylglutaryl-ACP synthase PksG	Hydroxymethylglutaryl-coenzyme A synthase N terminal; Hydroxymethylglutaryl-coenzyme A synthase C terminal
27 (rowT)	762	additional biosynthetic	putative polyketide biosynthesis enoyl-CoA hydratase PksH	Enoyl-CoA hydratase/isomerase
28	162	other	hypothetical protein
29	1800	regulatory	serine-threonine kinase	Protein kinase domain
30	1926	other	hypothetical protein	PEGA domain; PEGA domain
31	1824	other	hypothetical protein	Thrombospondin type 3 repeat; OmpA family
32	2064	other	hypothetical protein	Thrombospondin type 3 repeat; Thrombospondin type 3 repeat; Thrombospondin type 3 repeat; Thrombospondin type 3 repeat; Thrombospondin type 3 repeat; Thrombospondin type 3 repeat; Thrombospondin type 3 repeat; Thrombospondin type 3 repeat; Thrombospondin type 3 repeat; Thrombospondin type 3 repeat; Thrombospondin type 3 repeat
33	861	other	hypothetical protein
34	3543	other	hypothetical protein
35	813	other	hypothetical protein	Uncharacterized protein conserved in bacteria (DUF2169)
36	792	other	IS630 family transposase ISRjo2	DDE superfamily endonuclease
37	1287	other	hypothetical protein
38	564	other	hypothetical protein	Domain of unknown function (DUF6484)
39	195	other	hypothetical protein

## Sheet: Soce136_region5_1
antiSMASH-predicted BGC from So ce136
gene	length (nt)	type	proposed function	proposed domains
1	951	other	hypothetical protein	Fatty acid desaturase
2	1155	additional biosynthetic	3-hydroxy-5-methyl-1-naphthoate 3-O-methyltransferase	O-methyltransferase domain
3	219	other	hypothetical protein
4	1521	additional biosynthetic	tryptophan halogenase	Tryptophan halogenase; Tryptophan halogenase
5	1122	other	hypothetical protein	Cupin-like domain
6	642	other	Ubiquinone biosynthesis O-methyltransferase, mitochondrial	Ribosomal protein L11 methyltransferase (PrmA)
7 (rowA)	1254	additional biosynthetic	Polyketide biosynthesis cytochrome P450 PksS	Cytochrome P450
8 (rowB)	1254	additional biosynthetic	Polyketide biosynthesis cytochrome P450 PksS	Cytochrome P450
9 (rowC)	9744	core biosynthetic (transAT-PKS)	FabG-like 3-oxoacyl-(acyl-carrier-protein) reductase	Beta-ketoacyl synthase, N-terminal domain; Beta-ketoacyl synthase, C-terminal domain; Ketoacyl-synthetase C-terminal extension; Polyketide synthase dehydratase; KR domain; Phosphopantetheine attachment site; Polyketide synthase dehydratase; Phosphopantetheine attachment site; Beta-ketoacyl synthase, N-terminal domain; Beta-ketoacyl synthase, C-terminal domain; Ketoacyl-synthetase C-terminal exten…
10 (rowD)	1893	core biosynthetic (transAT-PKS)	hypothetical protein	Acyl transferase domain; Acyl transferase domain
11 (rowF)	762	other	hypothetical protein
12 (rowG)	750	additional biosynthetic	Putative polyketide biosynthesis enoyl-CoA isomerase PksI	Enoyl-CoA hydratase/isomerase
13 (rowH)	4065	core biosynthetic (transAT-PKS)	Acyl carrier protein	Methyltransferase domain; Phosphopantetheine attachment site; Phosphopantetheine attachment site; Beta-ketoacyl synthase, N-terminal domain; Beta-ketoacyl synthase, C-terminal domain; Ketoacyl-synthetase C-terminal extension
14 (rowI)	15303	core biosynthetic (transAT-PKS)	FabG-like 3-oxoacyl-(acyl-carrier-protein) reductase	Polyketide synthase dehydratase; Phosphopantetheine attachment site; Beta-ketoacyl synthase, N-terminal domain; Beta-ketoacyl synthase, C-terminal domain; Polyketide synthase dehydratase; KR domain; Phosphopantetheine attachment site; Beta-ketoacyl synthase, N-terminal domain; Beta-ketoacyl synthase, C-terminal domain; Ketoacyl-synthetase C-terminal extension; Polyketide synthase dehydratase; KR …
15 (rowJ)	7413	core biosynthetic (transAT-PKS)	Acyl carrier protein	Polyketide synthase dehydratase; Phosphopantetheine attachment site; Phosphopantetheine attachment site; Polyketide synthase dehydratase; Beta-ketoacyl synthase, N-terminal domain; Beta-ketoacyl synthase, C-terminal domain; Ketoacyl-synthetase C-terminal extension; Polyketide synthase dehydratase; Phosphopantetheine attachment site; Beta-ketoacyl synthase, N-terminal domain; Beta-ketoacyl synthas…
16 (rowK)	807	other	hypothetical protein	Tyrosine phosphatase family
17 (rowL)	8895	core biosynthetic (transAT-PKS)	FabG-like 3-oxoacyl-(acyl-carrier-protein) reductase	KR domain; Beta-ketoacyl synthase, N-terminal domain; Beta-ketoacyl synthase, C-terminal domain; Ketoacyl-synthetase C-terminal extension; Polyketide synthase dehydratase; Phosphopantetheine attachment site; Beta-ketoacyl synthase, N-terminal domain; Beta-ketoacyl synthase, C-terminal domain; Ketoacyl-synthetase C-terminal extension; Polyketide synthase dehydratase; KR domain
18 (rowM)	6723	core biosynthetic (transAT-PKS)	Polyketide synthase PksM	Methyltransferase domain; Phosphopantetheine attachment site; Beta-ketoacyl synthase, N-terminal domain; Beta-ketoacyl synthase, C-terminal domain; Ketoacyl-synthetase C-terminal extension; KR domain; Phosphopantetheine attachment site; Beta-ketoacyl synthase, N-terminal domain; Beta-ketoacyl synthase, C-terminal domain
19 (rowN)	8067	core biosynthetic (transAT-PKS)	FabG-like 3-oxoacyl-(acyl-carrier-protein) reductase	Polyketide synthase dehydratase; Phosphopantetheine attachment site; Phosphopantetheine attachment site; KR domain; Beta-ketoacyl synthase, N-terminal domain; Beta-ketoacyl synthase, C-terminal domain; Ketoacyl-synthetase C-terminal extension; KR domain; Phosphopantetheine attachment site; Beta-ketoacyl synthase, N-terminal domain; Beta-ketoacyl synthase, C-terminal domain
20 (rowO)	9828	core biosynthetic (transAT-PKS)	Polyketide synthase PksN	Polyketide synthase dehydratase; Phosphopantetheine attachment site; Beta-ketoacyl synthase, N-terminal domain; Beta-ketoacyl synthase, C-terminal domain; Ketoacyl-synthetase C-terminal extension; Polyketide synthase dehydratase; KR domain; Phosphopantetheine attachment site; Beta-ketoacyl synthase, N-terminal domain; Beta-ketoacyl synthase, C-terminal domain; Ketoacyl-synthetase C-terminal exten…
21 (rowP)	6642	core biosynthetic (transAT-PKS)	zinc containing alcohol dehydrogenase superfamily protein	Methyltransferase domain; Phosphopantetheine attachment site; Alcohol dehydrogenase GroES-like domain; Zinc-binding dehydrogenase; Beta-ketoacyl synthase, N-terminal domain; Beta-ketoacyl synthase, C-terminal domain; Ketoacyl-synthetase C-terminal extension; Phosphopantetheine attachment site; Phosphopantetheine attachment site; Thioesterase domain
22 (rowQ)	249	additional biosynthetic	Polyketide biosynthesis acyl-carrier-protein AcpK	Phosphopantetheine attachment site
23 (rowR)	1239	core biosynthetic (PKS-like)	Polyketide biosynthesis malonyl-ACP decarboxylase PksF	Beta-ketoacyl synthase, N-terminal domain; Beta-ketoacyl synthase, C-terminal domain
24 (rowS)	1257	additional biosynthetic	Polyketide biosynthesis 3-hydroxy-3-methylglutaryl-ACP synthase PksG	Hydroxymethylglutaryl-coenzyme A synthase N terminal; Hydroxymethylglutaryl-coenzyme A synthase C terminal
25 (rowT)	762	additional biosynthetic	putative polyketide biosynthesis enoyl-CoA hydratase PksH	Enoyl-CoA hydratase/isomerase
26	1344	other	hypothetical protein	PAS fold; PAS fold; STAS domain
27	1122	other	hypothetical protein	Esterase PHB depolymerase
28	204	other	hypothetical protein
29	813	regulatory	hypothetical protein	Bacterial regulatory proteins, luxR family
30	1410	additional biosynthetic	hypothetical protein	Aldehyde dehydrogenase family
31	2427	other	hypothetical protein	Concanavalin A-like lectin/glucanases superfamily
32	1449	additional biosynthetic	hypothetical protein	Radical SAM superfamily
33	987	other	Sporulation-delaying protein SdpB	Vitamin K-dependent gamma-carboxylase
34	789	other	hypothetical protein	Family of unknown function (DUF5819)
35	390	other	hypothetical protein
36	297	other	hypothetical protein
37	450	other	hypothetical protein
38	492	other	hypothetical protein
39	1788	additional biosynthetic	Putative thiamine pyrophosphate-containing protein YdaP	Thiamine pyrophosphate enzyme, N-terminal TPP binding domain; Thiamine pyrophosphate enzyme, central domain; Thiamine pyrophosphate enzyme, C-terminal TPP binding domain

## Sheet: Soce887_region11_2
antiSMASH-predicted BGC from So ce887
gene	length (nt)	type	proposed function	proposed domains
1	1377	other	hypothetical protein	Protein of unknown function (DUF1552)
2	1173	other	hypothetical protein	Trypsin-like peptidase domain; PDZ domain
3	1191	additional biosynthetic	D-3-phosphoglycerate dehydrogenase	D-isomer specific 2-hydroxyacid dehydrogenase, NAD binding domain
4	1224	transport-related	hypothetical protein	Major Facilitator Superfamily
5	873	additional biosynthetic	Epoxide hydrolase A	alpha/beta hydrolase fold
6	1407	other	putative FAD-linked oxidoreductase	FAD binding domain; FAD linked oxidases, C-terminal domain
7	825	other	acetyltransferase	Acetyltransferase (GNAT) family
8	435	other	hypothetical protein
9	825	other	hypothetical protein	CBS domain; CBS domain; CBS domain
10	1797	other	hypothetical protein
11	1068	other	hypothetical protein
12	2061	transport-related	hypothetical protein	TonB-dependent Receptor Plug Domain; TonB dependent receptor
13	240	other	hypothetical protein
14 (rowA)	1245	additional biosynthetic	Polyketide biosynthesis cytochrome P450 PksS	Cytochrome P450
15 (rowC)	9744	core biosynthetic (transAT-PKS)	hypothetical protein	Beta-ketoacyl synthase, N-terminal domain; Beta-ketoacyl synthase, C-terminal domain; Ketoacyl-synthetase C-terminal extension; Polyketide synthase dehydratase; KR domain; Phosphopantetheine attachment site; Polyketide synthase dehydratase; Phosphopantetheine attachment site; Beta-ketoacyl synthase, N-terminal domain; Beta-ketoacyl synthase, C-terminal domain; Ketoacyl-synthetase C-terminal exten…
16 (rowD)	1869	core biosynthetic (transAT-PKS)	hypothetical protein	Acyl transferase domain; Acyl transferase domain
17 (rowG)	750	additional biosynthetic	Putative polyketide biosynthesis enoyl-CoA isomerase PksI	Enoyl-CoA hydratase/isomerase
18 (rowH)	4041	core biosynthetic (transAT-PKS)	Acyl carrier protein	Methyltransferase domain; Phosphopantetheine attachment site; Phosphopantetheine attachment site; Beta-ketoacyl synthase, N-terminal domain; Beta-ketoacyl synthase, C-terminal domain; Ketoacyl-synthetase C-terminal extension
19 (rowI)	15351	core biosynthetic (transAT-PKS)	FabG-like 3-oxoacyl-(acyl-carrier-protein) reductase	Polyketide synthase dehydratase; Phosphopantetheine attachment site; Beta-ketoacyl synthase, N-terminal domain; Beta-ketoacyl synthase, C-terminal domain; Ketoacyl-synthetase C-terminal extension; Polyketide synthase dehydratase; KR domain; Phosphopantetheine attachment site; Beta-ketoacyl synthase, N-terminal domain; Beta-ketoacyl synthase, C-terminal domain; Ketoacyl-synthetase C-terminal exten…
20 (rowJ)	7161	core biosynthetic (transAT-PKS)	hypothetical protein	Polyketide synthase dehydratase; Phosphopantetheine attachment site; Polyketide synthase dehydratase; Beta-ketoacyl synthase, N-terminal domain; Beta-ketoacyl synthase, C-terminal domain; Ketoacyl-synthetase C-terminal extension; Polyketide synthase dehydratase; Phosphopantetheine attachment site; Beta-ketoacyl synthase, N-terminal domain; Beta-ketoacyl synthase, C-terminal domain; Ketoacyl-synth…
21 (rowK)	807	other	hypothetical protein	Tyrosine phosphatase family
22 (rowL)	8895	core biosynthetic (transAT-PKS)	FabG-like 3-oxoacyl-(acyl-carrier-protein) reductase	KR domain; Beta-ketoacyl synthase, N-terminal domain; Beta-ketoacyl synthase, C-terminal domain; Ketoacyl-synthetase C-terminal extension; Polyketide synthase dehydratase; Phosphopantetheine attachment site; Beta-ketoacyl synthase, N-terminal domain; Beta-ketoacyl synthase, C-terminal domain; Ketoacyl-synthetase C-terminal extension; Polyketide synthase dehydratase; KR domain
23 (rowM)	6711	core biosynthetic (transAT-PKS)	Polyketide synthase PksM	Methyltransferase domain; Phosphopantetheine attachment site; Beta-ketoacyl synthase, N-terminal domain; Beta-ketoacyl synthase, C-terminal domain; Ketoacyl-synthetase C-terminal extension; KR domain; Phosphopantetheine attachment site; Beta-ketoacyl synthase, N-terminal domain; Beta-ketoacyl synthase, C-terminal domain
24 (rowN)	8055	core biosynthetic (transAT-PKS)	FabG-like 3-oxoacyl-(acyl-carrier-protein) reductase	Polyketide synthase dehydratase; Phosphopantetheine attachment site; Phosphopantetheine attachment site; KR domain; Beta-ketoacyl synthase, N-terminal domain; Beta-ketoacyl synthase, C-terminal domain; Ketoacyl-synthetase C-terminal extension; KR domain; Phosphopantetheine attachment site; Beta-ketoacyl synthase, N-terminal domain; Beta-ketoacyl synthase, C-terminal domain
25 (rowO)	9828	core biosynthetic (transAT-PKS)	Polyketide synthase PksN	Polyketide synthase dehydratase; Phosphopantetheine attachment site; Beta-ketoacyl synthase, N-terminal domain; Beta-ketoacyl synthase, C-terminal domain; Ketoacyl-synthetase C-terminal extension; Polyketide synthase dehydratase; KR domain; Phosphopantetheine attachment site; Beta-ketoacyl synthase, N-terminal domain; Beta-ketoacyl synthase, C-terminal domain; Ketoacyl-synthetase C-terminal exten…
26 (rowP)	6567	core biosynthetic (transAT-PKS)	zinc containing alcohol dehydrogenase superfamily protein	Methyltransferase domain; Phosphopantetheine attachment site; Alcohol dehydrogenase GroES-like domain; Zinc-binding dehydrogenase; Beta-ketoacyl synthase, N-terminal domain; Beta-ketoacyl synthase, C-terminal domain; Ketoacyl-synthetase C-terminal extension; Phosphopantetheine attachment site; Phosphopantetheine attachment site; Thioesterase domain
27 (rowQ)	249	additional biosynthetic	Polyketide biosynthesis acyl-carrier-protein AcpK	Phosphopantetheine attachment site
28 (rowR)	1239	core biosynthetic (PKS-like)	Polyketide biosynthesis malonyl-ACP decarboxylase PksF	Beta-ketoacyl synthase, N-terminal domain; Beta-ketoacyl synthase, C-terminal domain
29 (rowS)	1257	additional biosynthetic	Polyketide biosynthesis 3-hydroxy-3-methylglutaryl-ACP synthase PksG	Hydroxymethylglutaryl-coenzyme A synthase N terminal; Hydroxymethylglutaryl-coenzyme A synthase C terminal
30 (rowT)	762	additional biosynthetic	putative polyketide biosynthesis enoyl-CoA hydratase PksH	Enoyl-CoA hydratase/isomerase
31	3159	transport-related	Multidrug resistance protein MexB	AcrB/AcrD/AcrF family
32	1176	transport-related	Multidrug resistance protein MexA	Barrel-sandwich domain of CusB or HlyD membrane-fusion
33	1170	other	hypothetical protein	Esterase PHB depolymerase
34	873	regulatory	hypothetical protein	Bacterial regulatory proteins, luxR family
35	684	other	hypothetical protein

## Sheet: Soce375_region24_1
antiSMASH-predicted BGC from So ce375
gene	length (nt)	type	proposed function	proposed domains
1	1569	transport-related	Xylose import ATP-binding protein XylG	ABC transporter; ABC transporter
2	1203	transport-related	hypothetical protein	Periplasmic binding protein domain
3	1950	other	D-xylonate dehydratase YagF	Dehydratase family
4	1506	additional biosynthetic	Alpha-ketoglutaric semialdehyde dehydrogenase 2	Aldehyde dehydrogenase family
5	867	other	hypothetical protein	Fumarylacetoacetate (FAA) hydrolase family
6	1236	additional biosynthetic	Putative metal chaperone YciC	CobW/HypB/UreG, nucleotide-binding domain; Cobalamin synthesis protein cobW C-terminal domain
7	633	regulatory	putative HTH-type transcriptional regulator	Bacterial regulatory proteins, tetR family; Tetracyclin repressor-like, C-terminal domain
8	1089	transport-related	Multidrug resistance protein MdtA	Barrel-sandwich domain of CusB or HlyD membrane-fusion
9	1170	other	hypothetical protein
10	639	regulatory	RNA polymerase sigma factor	Sigma-70 region 2
11	597	other	Ribosomal protein L11 methyltransferase	Ribosomal protein L11 methyltransferase (PrmA)
12 (rowA)	1251	additional biosynthetic	Polyketide biosynthesis cytochrome P450 PksS	Cytochrome P450
13	870	additional biosynthetic	hypothetical protein	Type II CAAX prenyl endopeptidase Rce1-like
14 (rowC)	10062	core biosynthetic (transAT-PKS)	FabG-like 3-oxoacyl-(acyl-carrier-protein) reductase	Beta-ketoacyl synthase, N-terminal domain; Beta-ketoacyl synthase, C-terminal domain; Ketoacyl-synthetase C-terminal extension; Polyketide synthase dehydratase; KR domain; Phosphopantetheine attachment site; Polyketide synthase dehydratase; Phosphopantetheine attachment site; Phosphopantetheine attachment site; Beta-ketoacyl synthase, N-terminal domain; Beta-ketoacyl synthase, C-terminal domain; …
15 (rowD)	2007	core biosynthetic (transAT-PKS)	hypothetical protein	Acyl transferase domain; Acyl transferase domain
16 (rowK1)	798	other	hypothetical protein	Tyrosine phosphatase family
17 (rowG)	750	additional biosynthetic	Putative polyketide biosynthesis enoyl-CoA isomerase PksI	Enoyl-CoA hydratase/isomerase
18 (rowH)	4281	core biosynthetic (transAT-PKS)	Acyl carrier protein	Methyltransferase domain; Phosphopantetheine attachment site; Phosphopantetheine attachment site; Beta-ketoacyl synthase, N-terminal domain; Beta-ketoacyl synthase, C-terminal domain; Ketoacyl-synthetase C-terminal extension
19 (rowI)	15879	core biosynthetic (transAT-PKS)	FabG-like 3-oxoacyl-(acyl-carrier-protein) reductase	Polyketide synthase dehydratase; Phosphopantetheine attachment site; Beta-ketoacyl synthase, N-terminal domain; Beta-ketoacyl synthase, C-terminal domain; Ketoacyl-synthetase C-terminal extension; KR domain; Phosphopantetheine attachment site; Beta-ketoacyl synthase, N-terminal domain; Beta-ketoacyl synthase, C-terminal domain; Ketoacyl-synthetase C-terminal extension; Polyketide synthase dehydra…
20 (rowJ)	11964	core biosynthetic (transAT-PKS)	FabG-like 3-oxoacyl-(acyl-carrier-protein) reductase	Polyketide synthase dehydratase; Phosphopantetheine attachment site; Polyketide synthase dehydratase; Beta-ketoacyl synthase, N-terminal domain; Beta-ketoacyl synthase, C-terminal domain; Ketoacyl-synthetase C-terminal extension; Polyketide synthase dehydratase; KR domain; Phosphopantetheine attachment site; Beta-ketoacyl synthase, N-terminal domain; Beta-ketoacyl synthase, C-terminal domain; Ket…
21 (rowK2)	810	other	hypothetical protein	Tyrosine phosphatase family
22 (rowF)	753	other	hypothetical protein
23 (rowL)	3117	core biosynthetic (transAT-PKS)	hypothetical protein	KR domain; Beta-ketoacyl synthase, N-terminal domain; Beta-ketoacyl synthase, C-terminal domain
24 (rowM)	7335	core biosynthetic (transAT-PKS)	hypothetical protein	Methyltransferase domain; Phosphopantetheine attachment site; Phosphopantetheine attachment site; Beta-ketoacyl synthase, N-terminal domain; Beta-ketoacyl synthase, C-terminal domain; Ketoacyl-synthetase C-terminal extension; KR domain; Phosphopantetheine attachment site; Beta-ketoacyl synthase, N-terminal domain; Beta-ketoacyl synthase, N-terminal domain
25 (rowN)	8028	core biosynthetic (transAT-PKS)	FabG-like 3-oxoacyl-(acyl-carrier-protein) reductase	Polyketide synthase dehydratase; Phosphopantetheine attachment site; Phosphopantetheine attachment site; KR domain; Beta-ketoacyl synthase, N-terminal domain; Beta-ketoacyl synthase, C-terminal domain; Ketoacyl-synthetase C-terminal extension; KR domain; Phosphopantetheine attachment site; Beta-ketoacyl synthase, N-terminal domain; Beta-ketoacyl synthase, C-terminal domain
26 (rowO)	10032	core biosynthetic (transAT-PKS)	Polyketide synthase PksN	Polyketide synthase dehydratase; Phosphopantetheine attachment site; Beta-ketoacyl synthase, N-terminal domain; Beta-ketoacyl synthase, C-terminal domain; Ketoacyl-synthetase C-terminal extension; Polyketide synthase dehydratase; KR domain; Phosphopantetheine attachment site; Beta-ketoacyl synthase, N-terminal domain; Beta-ketoacyl synthase, C-terminal domain; Ketoacyl-synthetase C-terminal exten…
27 (rowP)	6831	core biosynthetic (transAT-PKS)	zinc containing alcohol dehydrogenase superfamily protein	Methyltransferase domain; Phosphopantetheine attachment site; Alcohol dehydrogenase GroES-like domain; Zinc-binding dehydrogenase; Beta-ketoacyl synthase, N-terminal domain; Beta-ketoacyl synthase, C-terminal domain; Ketoacyl-synthetase C-terminal extension; Phosphopantetheine attachment site; Phosphopantetheine attachment site; Thioesterase domain
28 (rowQ)	249	additional biosynthetic	Polyketide biosynthesis acyl-carrier-protein AcpK	Phosphopantetheine attachment site
29 (rowR)	1236	core biosynthetic (PKS-like)	Polyketide biosynthesis malonyl-ACP decarboxylase PksF	Beta-ketoacyl synthase, N-terminal domain; Beta-ketoacyl synthase, C-terminal domain
30 (rowS)	1260	additional biosynthetic	Polyketide biosynthesis 3-hydroxy-3-methylglutaryl-ACP synthase PksG	3-Oxoacyl-[acyl-carrier-protein (ACP)] synthase III; Hydroxymethylglutaryl-coenzyme A synthase C terminal
31 (rowT)	762	additional biosynthetic	putative polyketide biosynthesis enoyl-CoA hydratase PksH	Enoyl-CoA hydratase/isomerase
32	1455	additional biosynthetic	Diaminobutyrate--2-oxoglutarate aminotransferase	Aminotransferase class-III
