# Supplementary material for: Phylogeny‐Aware Metabologenomics Accurately Assigns Natural Products to Biosynthetic Gene Clusters
Source: Microb Biotechnol. 2026 Jan 14;19(1):e70298. doi: 10.1111/1751-7915.70298 (PMC12800573; doi:10.1111/1751-7915.70298)
Supplement: Supplementary file 9 — Table S9: MZmine parameter settings. [file MBT2-19-e70298-s008.xlsx]

## Sheet: MS1_analysis
SI Table9. MZmine parameter settings
MS1 analysis
MZmine step	Parameter	Value
Mass detection
	Scan types (IMS)	All scan types
	Mass detector	Centroid
ADAP Chromatogram Builder
	Minimum consecutive scans	7
	Minimum intensity for consecutive scans	1000
	Minimum absolute height	5000
	m/z tolerance (scan-to-scan)	0.002 m/z or 10 ppm
Local minimum feature resolver
	Chromatographic threshold	0.95
	Minimum search range RT/Mobility (absolute)	0.01
	Minimum relative height	0
	Minimum absolute height	5000
	Min ratio of peak top/edge	1.7
	Peak duration range (min/mobility)	0-1
	Minimum scans (data points)	7
13C isotope filter
	m/z tolerance (intra-sample)	0.001 m/z or 5 ppm
	Retention time tolerance	0.03 absolute (min)
	Maximum charge	4
	Representative isotope	Most intense
Join aligner
	m/z tolerance (sample-to-sample)	0.002 m/z or 5 ppm
	Weight for m/z	3
	Retention time tolerance	0.2 absolute (min)
	Weight for RT	1
	Mobility weight	0
Custom database search
	m/z tolerance	0.002 m/z or 5 ppm
	Retention time tolerance	0.2 absolute (min)
	Mobility time tolerance	0
	CCS tolerance (%)	1
