# Supplementary material for: Phylogeny‐Aware Metabologenomics Accurately Assigns Natural Products to Biosynthetic Gene Clusters
Source: Microb Biotechnol. 2026 Jan 14;19(1):e70298. doi: 10.1111/1751-7915.70298 (PMC12800573; doi:10.1111/1751-7915.70298)
Supplement: Supplementary file 10 — Table S10: Information from the in‐house database used for metabolite annotation. [file MBT2-19-e70298-s007.xlsx]

## Sheet: SITable10_MxBase_extracted_ions
c_id	name	family	formula	neutral mass	rt	mz	adduct
529	Ambruticin A	3	C28H40O6	472.283	14.01	473.29	[M+H]+
529	Ambruticin A	3	C28H40O6	472.283	14.01	490.316	[M+NH4]+
529	Ambruticin A	3	C28H40O6	472.283	14.01	437.269	[M-2H2O+H]+
529	Ambruticin A	3	C28H40O6	472.283	14.01	455.279	[M-H2O+H]+
529	Ambruticin A	3	C28H40O6	472.283	13.98	495.272	[M+Na]+
529	Ambruticin A	3	C28H40O6	472.283	13.98	927.562	[2M-H2O+H]+
529	Ambruticin A	3	C28H40O6	472.283	13.98	945.572	[2M+H]+
311	Ambruticin F	3	C28H42O6	474.298	13.36	475.305	[M+H]+
311	Ambruticin F	3	C28H42O6	474.298	13.36	492.332	[M+NH4]+
311	Ambruticin F	3	C28H42O6	474.298	13.36	439.284	[M-2H2O+H]+
311	Ambruticin F	3	C28H42O6	474.298	13.36	457.295	[M-H2O+H]+
313	Ambruticin Pre-S-OMe	3	C29H46O7	506.324	12.21	471.31	[M-2H2O+H]+
313	Ambruticin Pre-S-OMe	3	C29H46O7	506.324	12.21	524.358	[M+NH4]+
313	Ambruticin Pre-S-OMe	3	C29H46O7	506.324	12.21	489.321	[M-H2O+H]+
216	Ambruticin S	3	C28H42O6	474.298	12.99	475.305	[M+H]+
216	Ambruticin S	3	C28H42O6	474.298	12.99	492.332	[M+NH4]+
216	Ambruticin S	3	C28H42O6	474.298	12.99	457.295	[M-H2O+H]+
216	Ambruticin S	3	C28H42O6	474.298	12.99	439.284	[M-2H2O+H]+
216	Ambruticin S	3	C28H42O6	474.298	13	497.287	[M+Na]+
221	Ambruticin VS-1	3	C31H49N1O5	515.361	11.31	516.368	[M+H]+
83	Ambruticin VS-3	3	C30H47N1O5	501.345	10.94	502.353	[M+H]+
314	Ambruticin VS-3 N-Oxid	3	C30H47N1O6	517.34	11.34	518.348	[M+H]+
223	Ambruticin VS-4	3	C29H45N1O5	487.33	10.92	488.337	[M+H]+
223	Ambruticin VS-4	3	C29H45N1O5	487.33	11.48	488.337	[M+H]+
224	Ambruticin VS-5	3	C28H43N1O5	473.314	10.8	474.321	[M+H]+
224	Ambruticin VS-5	3	C28H43N1O5	473.314	10.8	456.301	[M-H2O+H]+
220	Ambruticin W	3	C16H26O3	266.188	12.66	267.195	[M+H]+
220	Ambruticin W	3	C16H26O3	266.188	12.66	249.185	[M-H2O+H]+
220	Ambruticin W	3	C16H26O3	266.188	12.66	231.155	[M-2H2O+H]+
220	Ambruticin W	3	C16H26O3	266.188	12.66	289.178	[M+Na]+
131	Chlorotonil A	20	C26H32O4Cl2	478.168	17.84	479.175	[M+H]+
131	Chlorotonil A	20	C26H32O4Cl2	478.168	17.84	496.202	[M+NH4]+
131	Chlorotonil A	20	C26H32O4Cl2	478.168	17.84	461.164	[M-H2O+H]+
131	Chlorotonil A	20	C26H32O4Cl2	478.168	17.84	501.157	[M+Na]+
309	Chlorotonil B3	20	C26H33Cl1O4	444.207	18.6	445.214	[M+H]+
310	Chlorotonil C	20	C24H31Cl1O4	418.191	18	419.198	[M+H]+
310	Chlorotonil C	20	C24H31Cl1O4	418.191	18	436.201	[M+NH4]+
310	Chlorotonil C	20	C24H31Cl1O4	418.191	18	401.178	[M-H2O+H]+
310	Chlorotonil C	20	C24H31Cl1O4	418.191	18	383.158	[M-2H2O+H]+
2205	Disorazol A1	37	C43H54N2O10	758.378	12.9	759.385	[M+H]+
2205	Disorazol A1	37	C43H54N2O10	758.378	12.9	776.412	[M+NH4]+
2205	Disorazol A1	37	C43H54N2O10	758.378	12.9	741.375	[M-H2O+H]+
2205	Disorazol A1	37	C43H54N2O10	758.378	12.9	723.364	[M-2H2O+H]+
517	Disorazol A2	37	C42H52N2O10	744.362	11.71	745.37	[M+H]+
517	Disorazol A2	37	C42H52N2O10	744.362	11.71	727.359	[M-H2O+H]+
517	Disorazol A2	37	C42H52N2O10	744.362	11.71	709.348	[M-2H2O+H]+
362	Disorazol A3	37	C43H54N2O10	758.378	12.84	759.385	[M+H]+
362	Disorazol A3	37	C43H54N2O10	758.378	12.84	781.367	[M+Na]+
362	Disorazol A3	37	C43H54N2O10	758.378	12.84	776.412	[M+NH4]+
362	Disorazol A3	37	C43H54N2O10	758.378	12.84	741.375	[M-H2O+H]+
362	Disorazol A3	37	C43H54N2O10	758.378	12.84	723.364	[M-2H2O+H]+
363	Disorazol A4	37	C43H54N2O10	758.378	12.84	759.385	[M+H]+
363	Disorazol A4	37	C43H54N2O10	758.378	12.84	776.412	[M+NH4]+
363	Disorazol A4	37	C43H54N2O10	758.378	12.84	781.367	[M+Na]+
363	Disorazol A4	37	C43H54N2O10	758.378	12.84	741.375	[M-H2O+H]+
364	Disorazol A5	37	C43H54N2O10	758.378	13.31	759.385	[M+H]+
364	Disorazol A5	37	C43H54N2O10	758.378	13.31	781.367	[M+Na]+
364	Disorazol A5	37	C43H54N2O10	758.378	13.31	776.412	[M+NH4]+
364	Disorazol A5	37	C43H54N2O10	758.378	13.31	741.375	[M-H2O+H]+
364	Disorazol A5	37	C43H54N2O10	758.378	13.31	723.364	[M-2H2O+H]+
366	Disorazol A7	37	C43H54N2O10	758.378	13.22	759.385	[M+H]+
366	Disorazol A7	37	C43H54N2O10	758.378	13.22	776.412	[M+NH4]+
366	Disorazol A7	37	C43H54N2O10	758.378	13.22	741.375	[M-H2O+H]+
227	Disorazol B1	37	C42H50N2O10	742.347	11.4	743.354	[M+H]+
227	Disorazol B1	37	C42H50N2O10	742.347	13.31	765.336	[M+Na]+
227	Disorazol B1	37	C42H50N2O10	742.347	13.31	760.38	[M+NH4]+
227	Disorazol B1	37	C42H50N2O10	742.347	13.31	725.343	[M-H2O+H]+
227	Disorazol B1	37	C42H50N2O10	742.347	13.31	707.333	[M-2H2O+H]+
229	Disorazol B2	37	C42H54N2O12	778.368	8.28	779.375	[M+H]+
229	Disorazol B2	37	C42H54N2O12	778.368	8.28	801.357	[M+Na]+
229	Disorazol B2	37	C42H54N2O12	778.368	8.28	796.402	[M+NH4]+
229	Disorazol B2	37	C42H54N2O12	778.368	8.28	761.364	[M-H2O+H]+
228	Disorazol B3	37	C42H50N2O10	742.347	11.66	743.354	[M+H]+
228	Disorazol B3	37	C42H50N2O10	742.347	11.66	760.38	[M+NH4]+
228	Disorazol B3	37	C42H50N2O10	742.347	11.66	765.336	[M+Na]+
228	Disorazol B3	37	C42H50N2O10	742.347	11.66	725.343	[M-H2O+H]+
230	Disorazol B4	37	C42H52N2O11	760.357	9.7	761.364	[M+H]+
230	Disorazol B4	37	C42H52N2O11	760.357	9.7	783.346	[M+Na]+
230	Disorazol B4	37	C42H52N2O11	760.357	9.7	778.391	[M+NH4]+
230	Disorazol B4	37	C42H52N2O11	760.357	9.7	743.354	[M-H2O+H]+
233	Disorazol D1	37	C43H56N2O11	776.388	11.56	777.396	[M+H]+
233	Disorazol D1	37	C43H56N2O11	776.388	11.56	794.422	[M+NH4]+
233	Disorazol D1	37	C43H56N2O11	776.388	11.56	759.385	[M-H2O+H]+
233	Disorazol D1	37	C43H56N2O11	776.388	11.56	741.375	[M-2H2O+H]+
238	Disorazol E1	37	C43H54N2O11	774.373	11.54	775.38	[M+H]+
238	Disorazol E1	37	C43H54N2O11	774.373	11.54	797.362	[M+Na]+
238	Disorazol E1	37	C43H54N2O11	774.373	11.54	792.407	[M+NH4]+
238	Disorazol E1	37	C43H54N2O11	774.373	11.54	757.37	[M-H2O+H]+
238	Disorazol E1	37	C43H54N2O11	774.373	11.72	775.38	[M+H]+
238	Disorazol E1	37	C43H54N2O11	774.373	11.72	797.362	[M+Na]+
238	Disorazol E1	37	C43H54N2O11	774.373	11.72	757.37	[M-H2O+H]+
238	Disorazol E1	37	C43H54N2O11	774.373	11.72	792.407	[M+NH4]+
239	Disorazol E2	37	C43H54N2O11	774.373	12.08	775.38	[M+H]+
239	Disorazol E2	37	C43H54N2O11	774.373	12.08	797.362	[M+Na]+
239	Disorazol E2	37	C43H54N2O11	774.373	12.08	792.407	[M+NH4]+
239	Disorazol E2	37	C43H54N2O11	774.373	12.08	757.37	[M-H2O+H]+
240	Disorazol E3	37	C43H54N2O11	774.373	11.97	775.38	[M+H]+
240	Disorazol E3	37	C43H54N2O11	774.373	11.97	792.407	[M+NH4]+
240	Disorazol E3	37	C43H54N2O11	774.373	11.97	757.37	[M-H2O+H]+
240	Disorazol E3	37	C43H54N2O11	774.373	11.71	775.38	[M+H]+
240	Disorazol E3	37	C43H54N2O11	774.373	11.71	757.37	[M-H2O+H]+
240	Disorazol E3	37	C43H54N2O11	774.373	11.71	792.407	[M+NH4]+
242	Disorazol F2	37	C42H52N2O9	728.367	13.17	729.375	[M+H]+
242	Disorazol F2	37	C42H52N2O9	728.367	13.17	751.356	[M+Na]+
242	Disorazol F2	37	C42H52N2O9	728.367	13.17	711.364	[M-H2O+H]+
247	Disorazol H	37	C43H54N2O11	774.373	12.38	775.38	[M+H]+
247	Disorazol H	37	C43H54N2O11	774.373	12.38	797.362	[M+Na]+
247	Disorazol H	37	C43H54N2O11	774.373	12.38	757.37	[M-H2O+H]+
248	Disorazol I	37	C43H54N2O10	758.378	13.39	759.385	[M+H]+
248	Disorazol I	37	C43H54N2O10	758.378	13.39	781.367	[M+Na]+
248	Disorazol I	37	C43H54N2O10	758.378	13.39	776.412	[M+NH4]+
248	Disorazol I	37	C43H54N2O10	758.378	13.39	741.375	[M-H2O+H]+
249	Disorazole Z1	37	C40H46N2O12	746.305	11.09	747.312	[M+H]+
249	Disorazole Z1	37	C40H46N2O12	746.305	11.09	729.292	[M-H2O+H]+
249	Disorazole Z1	37	C40H46N2O12	746.305	11.09	764.325	[M+NH4]+
249	Disorazole Z1	37	C40H46N2O12	746.305	11.27	769.295	[M+Na]+
249	Disorazole Z1	37	C40H46N2O12	746.305	11.27	1515.6	[2M+Na]+
4395	Disorazole Z10	37	C38H44N2O10	688.3	10.59	689.307	[M+H]+
3007	Disorazole Z10	37	C38H44N2O10	688.3	10.59	689.307	[M+H]+
4391	Disorazole Z11	37	C38H46N2O8	658.325	12.88	659.332	[M+H]+
2777	Disorazole Z2	37	C40H46N2O12	746.305	11.17	747.312	[M+H]+
2778	Disorazole Z3	37	C40H46N2O12	746.305	10.85	747.312	[M+H]+
367	Disorazole Z4	37	C40H46N2O13	762.3	10.09	763.307	[M+H]+
367	Disorazole Z4	37	C40H46N2O13	762.3	10.09	1525.61	[2M+H]+
2782	Disorazole Z5	37	C40H46N2O13	762.3	9.87	763.307	[M+H]+
2781	Disorazole Z6	37	C40H46N2O13	762.3	10.04	763.307	[M+H]+
2781	Disorazole Z6	37	C40H46N2O13	762.3	10.04	1525.61	[2M+H]+
2780	Disorazole Z7	37	C40H46N2O13	762.3	8.96	763.307	[M+H]+
2779	Disorazole Z8	37	C39H44N2O12	732.289	9.38	733.297	[M+H]+
4390	Disorazole Z9	37	C38H44N2O11	704.294	9.35	705.302	[M+H]+
125	Icumazol A	53	C33H45N1O7	567.32	15.08	568.327	[M+H]+
125	Icumazol A	53	C33H45N1O7	567.32	15.08	536.301	[M-MeOH+H]+
129	Icumazol B1	53	C38H53N1O11	699.362	13.73	700.369	[M+H]+
129	Icumazol B1	53	C38H53N1O11	699.362	13.73	722.351	[M+Na]+
129	Icumazol B1	53	C38H53N1O11	699.362	13.7	700.369	[M+H]+
130	Icumazol B2 (M+16 Glycosid)	53	C38H53N1O12	715.357	11.55	716.364	[M+H]+
391	Maracen A	63	C19H25O3Cl1	336.149	14.35	337.156	[M+H]+
391	Maracen A	63	C19H25O3Cl1	336.149	14.35	359.138	[M+Na]+
391	Maracen A	63	C19H25O3Cl1	336.149	14.35	375.112	[M+K]+
391	Maracen A	63	C19H25O3Cl1	336.149	14.35	319.146	[M-H2O+H]+
391	Maracen A	63	C19H25O3Cl1	336.149	14.35	301.135	[M-2H2O+H]+
392	Maracen B	63	C19H27O3Cl1	338.165	15.11	339.172	[M+H]+
392	Maracen B	63	C19H27O3Cl1	338.165	15.11	361.154	[M+Na]+
392	Maracen B	63	C19H27O3Cl1	338.165	15.11	321.162	[M-H2O+H]+
392	Maracen B	63	C19H27O3Cl1	338.165	15.11	303.151	[M-2H2O+H]+
429	Noricumazol A	76	C28H39N1O7	501.273	12.28	502.28	[M+H]+
430	Noricumazol B	76	C33H47N1O11	633.315	11.2	634.322	[M+H]+
430	Noricumazol B	76	C33H47N1O11	633.315	11.2	656.304	[M+Na]+
431	Noricumazol C	76	C34H49N1O12	663.326	10.71	664.333	[M+H]+
286	Ripostatin A	89	C30H38O6	494.267	11.77	495.274	[M+H]+
286	Ripostatin A	89	C30H38O6	494.267	11.77	477.264	[M-H2O+H]+
287	Ripostatin B	89	C30H40O6	496.283	11.85	497.29	[M+H]+
287	Ripostatin B	89	C30H40O6	496.283	11.85	519.272	[M+Na]+
287	Ripostatin B	89	C30H40O6	496.283	11.85	514.316	[M+NH4]+
287	Ripostatin B	89	C30H40O6	496.283	11.85	479.279	[M-H2O+H]+
287	Ripostatin B	89	C30H40O6	496.283	11.37	497.29	[M+H]+
287	Ripostatin B	89	C30H40O6	496.283	11	497.29	[M+H]+
2731	Rowithocin A	244	C35H47O7P1	610.306	13.44	611.313	[M+H]+
2731	Rowithocin A	244	C35H47O7P1	610.306	13.44	593.303	[M-H2O+H]+
3604	Rowithocin A -H3PO4	244	C35H44O3	512.329	13.44	513.336	[M+H]+
2757	Rowithocin B	244	C35H44O3	512.329	14.66	513.336	[M+H]+
3602	Rowithocin C	244	C35H47O7P1	610.306	12.1	611.313	[M+H]+
3603	Rowithocin C -H3PO4	244	C35H44O3	512.329	12.1	513.336	[M+H]+
3603	Rowithocin C -H3PO4	244	C35H44O3	512.329	12.1	495.326	[M-H2O+H]+
3605	Rowithocin D	244	C35H46O4	530.34	15.38	513.336	[M-H2O+H]+
3605	Rowithocin D	244	C35H46O4	530.34	15.38	553.329	[M+Na]+
3605	Rowithocin D	244	C35H46O4	530.34	15.38	548.374	[M+NH4]+
3605	Rowithocin D	244	C35H46O4	530.34	15.38	495.326	[M-2H2O+H]+
3607	Rowithocin E	244	C35H46O3	514.345	16.8	497.341	[M-H2O+H]+
3607	Rowithocin E	244	C35H46O3	514.345	16.8	537.334	[M+Na]+
3607	Rowithocin E	244	C35H46O3	514.345	16.8	532.379	[M+NH4]+
74	Sorangicin A	94	C47H66O11	806.461	11.81	829.45	[M+Na]+
74	Sorangicin A	94	C47H66O11	806.461	11.81	807.468	[M+H]+
74	Sorangicin A	94	C47H66O11	806.461	11.81	789.457	[M-H2O+H]+
251	Sorangicin B	94	C47H66O10	790.466	12.68	791.473	[M+H]+
251	Sorangicin B	94	C47H66O10	790.466	12.68	773.462	[M-H2O+H]+
251	Sorangicin B	94	C47H66O10	790.466	12.68	755.452	[M-2H2O+H]+
251	Sorangicin B	94	C47H66O10	790.466	12.68	813.455	[M+Na]+
251	Sorangicin B	94	C47H66O10	790.466	12.68	808.5	[M+NH4]+
4345	Sorangicin P-796	94	C48H60O10	796.419	12.45	797.426	[M+H]+
276	Spirangien A1	97	C41H66O9	702.471	14.68	703.478	[M+H]+
276	Spirangien A1	97	C41H66O9	702.471	14.68	725.46	[M+Na]+
276	Spirangien A1	97	C41H66O9	702.471	14.68	671.452	[M-MeOH+H]+
86	Compound-60-86	60		738.409	11.68	739.417	[M+H]+
292	Compound-60-292	60		736.394	11.89	737.401	[M+H]+
87	Compound-60-87	60		736.394	12.17	737.401	[M+H]+
293	Compound-60-293	60		734.378	12.26	735.385	[M+H]+
2879	Compound-132-2879	132		898.326	7.3	881.323	[M-H2O+H]+
2977	Compound-132-2977	132		886.386	8.37	869.383	[M-H2O+H]+
2977	Compound-132-2977	132		886.386	8.37	887.393	[M+H]+
2880	Compound-132-2880	132		852.321	7.44	835.318	[M-H2O+H]+
2880	Compound-132-2880	132		852.321	7.44	853.328	[M+H]+
37	Compound-40-37	40		493.25	8.79	516.239	[M+Na]+
37	Compound-40-37	40		493.25	9.09	494.257	[M+H]+
38	Compound-40-38	40		507.265	9.49	490.262	[M-H2O+H]+
38	Compound-40-38	40		507.265	9.49	508.273	[M+H]+
38	Compound-40-38	40		507.265	9.49	508.273	[M+H]+
38	Compound-40-38	40		507.265	9.54	530.255	[M+Na]+
66	Compound-40-66	40		477.255	11.48	478.262	[M+H]+
67	Compound-40-67	40		491.271	12.09	492.278	[M+H]+
464	Compound-40-464	40		509.245	7.58	510.252	[M+H]+
101	Compound-96-101	96		520.304	11.95	485.29	[M-2H2O+H]+
101	Compound-96-101	96		520.304	11.95	503.3	[M-H2O+H]+
101	Compound-96-101	96		520.304	11.95	521.311	[M+H]+
101	Compound-96-101	96		520.304	11.95	538.337	[M+NH4]+
262	Compound-96-262	96		538.314	10.88	503.3	[M-2H2O+H]+
262	Compound-96-262	96		538.314	10.88	521.311	[M-H2O+H]+
262	Compound-96-262	96		538.314	10.88	539.321	[M+H]+
262	Compound-96-262	96		538.314	10.88	561.303	[M+Na]+
543	Compound-96-543	96		506.288	10.63	1035.57	[2M+Na]+
543	Compound-96-543	96		506.288	10.63	529.277	[M+Na]+
267	Compound-96-267	96		492.272	9.18	457.259	[M-2H2O+H]+
267	Compound-96-267	96		492.272	9.18	475.269	[M-H2O+H]+
549	Compound-96-549	96		522.283	8.34	505.28	[M-H2O+H]+
549	Compound-96-549	96		522.283	8.34	523.29	[M+H]+
549	Compound-96-549	96		522.283	8.34	540.317	[M+NH4]+
2831	Compound-96-2831	96		506.288	10.33	1035.57	[2M+Na]+
2831	Compound-96-2831	96		506.288	10.33	471.274	[M-2H2O+H]+
2831	Compound-96-2831	96		506.288	10.33	489.285	[M-H2O+H]+
2831	Compound-96-2831	96		506.288	10.33	524.322	[M+NH4]+
2831	Compound-96-2831	96		506.288	10.33	529.277	[M+Na]+
271	Compound-96-271	96		494.288	9.69	477.285	[M-H2O+H]+
271	Compound-96-271	96		494.288	9.69	512.322	[M+NH4]+
271	Compound-96-271	96		494.288	9.69	517.277	[M+Na]+
2832	Compound-96-2832	96		494.288	9.69	459.274	[M-2H2O+H]+
2832	Compound-96-2832	96		494.288	9.69	477.285	[M-H2O+H]+
2832	Compound-96-2832	96		494.288	9.69	512.322	[M+NH4]+
2832	Compound-96-2832	96		494.288	9.69	517.277	[M+Na]+
2284	Compound-96-2284	96		492.272	9.18	457.259	[M-2H2O+H]+
2284	Compound-96-2284	96		492.272	9.18	475.269	[M-H2O+H]+
2284	Compound-96-2284	96		492.272	9.18	493.28	[M+H]+
2284	Compound-96-2284	96		492.272	9.18	510.306	[M+NH4]+
552	Compound-96-552	96		522.319	12.19	505.316	[M-H2O+H]+
552	Compound-96-552	96		522.319	12.19	523.327	[M+H]+
552	Compound-96-552	96		522.319	12.19	540.353	[M+NH4]+
2914	Compound-96-2914	96		524.298	9.19	523.291	[M-H]-
2914	Compound-96-2914	96		524.298	9.19	569.297	[M+HCOOH-H]-
2839	Compound-96-2839	96		506.288	10.6	1035.57	[2M+Na]+
2839	Compound-96-2839	96		506.288	10.6	471.274	[M-2H2O+H]+
2839	Compound-96-2839	96		506.288	10.6	489.285	[M-H2O+H]+
2839	Compound-96-2839	96		506.288	10.6	529.277	[M+Na]+
84	Compound-57-84	57		376.225	11.89	341.211	[M-2H2O+H]+
84	Compound-57-84	57		376.225	11.89	359.222	[M-H2O+H]+
84	Compound-57-84	57		376.225	11.89	377.232	[M+H]+
84	Compound-57-84	57		376.225	11.89	399.214	[M+Na]+
280	Compound-57-280	57		360.23	13.89	343.227	[M-H2O+H]+
280	Compound-57-280	57		360.23	13.89	361.237	[M+H]+
280	Compound-57-280	57		360.23	13.89	378.264	[M+NH4]+
280	Compound-57-280	57		360.23	13.89	383.219	[M+Na]+
281	Compound-57-281	57		362.246	14.45	327.232	[M-2H2O+H]+
281	Compound-57-281	57		362.246	14.45	363.253	[M+H]+
281	Compound-57-281	57		362.246	14.45	380.28	[M+NH4]+
281	Compound-57-281	57		362.246	14.45	385.235	[M+Na]+
283	Compound-57-283	57		364.225	11.11	329.211	[M-2H2O+H]+
283	Compound-57-283	57		364.225	11.11	347.222	[M-H2O+H]+
283	Compound-57-283	57		364.225	11.11	365.232	[M+H]+
283	Compound-57-283	57		364.225	11.11	387.214	[M+Na]+
283	Compound-57-283	57		364.225	11.11	403.188	[M+K]+
2222	Compound-57-2222	57		378.241	12.5	361.237	[M-H2O+H]+
2222	Compound-57-2222	57		378.241	12.5	379.248	[M+H]+
2222	Compound-57-2222	57		378.241	12.5	401.23	[M+Na]+
2223	Compound-57-2223	57		378.241	10.39	343.227	[M-2H2O+H]+
2223	Compound-57-2223	57		378.241	10.39	361.237	[M-H2O+H]+
2223	Compound-57-2223	57		378.241	10.39	379.248	[M+H]+
2223	Compound-57-2223	57		378.241	10.39	396.274	[M+NH4]+
2223	Compound-57-2223	57		378.241	10.39	401.23	[M+Na]+
68	Compound-41-68	41		840.539	11.68	805.525	[M-2H2O+H]+
68	Compound-41-68	41		840.539	11.68	805.525	[M-2H2O+H]+
68	Compound-41-68	41		840.539	11.68	823.535	[M-H2O+H]+
68	Compound-41-68	41		840.539	11.68	823.535	[M-H2O+H]+
68	Compound-41-68	41		840.539	11.68	841.546	[M+H]+
68	Compound-41-68	41		840.539	11.68	841.546	[M+H]+
432	Compound-78-432	78		431.304	13.29	414.3	[M-H2O+H]+
432	Compound-78-432	78		431.304	13.29	432.311	[M+H]+
2512	Compound-78-2512	78		431.304	13.73	432.311	[M+H]+
2693	Compound-78-2693	78		463.33	13.02	446.327	[M-H2O+H]+
2693	Compound-78-2693	78		463.33	13.02	464.337	[M+H]+
75	Compound-105-75	105		631.354	13.62	614.351	[M-H2O+H]+
75	Compound-105-75	105		631.354	13.62	614.351	[M-H2O+H]+
75	Compound-105-75	105		631.354	13.62	632.362	[M+H]+
75	Compound-105-75	105		631.354	13.62	632.362	[M+H]+
305	Compound-105-305	105		631.354	12.52	614.351	[M-H2O+H]+
305	Compound-105-305	105		631.354	12.52	614.351	[M-H2O+H]+
305	Compound-105-305	105		631.354	12.52	632.361	[M+H]+
305	Compound-105-305	105		631.354	12.52	632.361	[M+H]+
528	Compound-105-528	105		631.354	14.05	614.351	[M-H2O+H]+
528	Compound-105-528	105		631.354	14.05	632.361	[M+H]+
582	Compound-105-582	105		645.37	14.04	628.367	[M-H2O+H]+
582	Compound-105-582	105		645.37	14.04	646.377	[M+H]+
583	Compound-105-583	105		645.37	12.9	628.367	[M-H2O+H]+
583	Compound-105-583	105		645.37	12.9	646.377	[M+H]+
359	Compound-34-359	34		260.131	10.68	261.139	[M+H]+
2212	Compound-1000-2212	1000		202.111	4.6	225.1	[M+Na]+
2212	Compound-1000-2212	1000		202.111	5.07	203.118	[M+H]+
3153	Compound-34-3153	34		292.13	6.34	293.137	[M+H]+
2357	Compound-140-2357	140		718.383	11.4	719.39	[M+H]+
2466	Compound-140-2466	140		718.383	11.4	719.39	[M+H]+
3054	Compound-140-3054	140		798.349	9.5	767.33	[M-MeOH+H]+
3054	Compound-140-3054	140		798.349	9.5	781.346	[M-H2O+H]+
3054	Compound-140-3054	140		798.349	9.5	799.356	[M+H]+
3054	Compound-140-3054	140		798.349	9.5	821.338	[M+Na]+
3055	Compound-140-3055	140		798.349	9.5	767.33	[M-MeOH+H]+
3055	Compound-140-3055	140		798.349	9.5	781.346	[M-H2O+H]+
3055	Compound-140-3055	140		798.349	9.5	799.356	[M+H]+
3055	Compound-140-3055	140		798.349	9.5	821.338	[M+Na]+
4551	Compound-263-4551	263		370.084	13.96	371.091	[M+H]+
4552	Compound-263-4552	263		370.084	14.18	371.091	[M+H]+
22	Compound-1-22	1		590.299	13.82	591.307	[M+H]+
22	Compound-1-22	1		590.299	13.82	613.288	[M+Na]+
23	Compound-1-23	1		592.315	13.58	593.322	[M+H]+
4556	Compound-1-4556	1		576.32	13.91	577.327	[M+H]+
4557	Compound-1-4557	1		574.304	14.14	575.312	[M+H]+
4592	Compound-1-4592	1		590.299	12.2	591.307	[M+H]+
4433	Compound-1-4433	1		736.357	11.56	737.364	[M+H]+
4625	Compound-1-4625	1		592.315	12	593.322	[M+H]+
4582	Compound-1-4582	1		608.31	10.88	609.317	[M+H]+
4555	Compound-1-4555	1		770.363	9.82	771.37	[M+H]+
4434	Compound-1-4434	1		740.352	10.18	741.359	[M+H]+
3020	Compound-135-3020	135		493.185	9.65	492.178	[M-H]-
3020	Compound-135-3020	135		493.185	9.65	494.192	[M+H]+
3575	Compound-1002-3575	1002		298.157	13.94	299.164	[M+H]+
3558	Compound-1003-3558	1003		343.215	8.93	344.222	[M+H]+
3441	Compound-1004-3441	1004		367.142	4.64	368.149	[M+H]+
3532	Compound-1011-3532	1011		546.294	8.4	547.301	[M+H]+
152	Compound-4-152	4		587.382	11.03	552.368	[M-2H2O+H]+
152	Compound-4-152	4		587.382	11.03	570.379	[M-H2O+H]+
152	Compound-4-152	4		587.382	11.03	588.389	[M+H]+
153	Compound-4-153	4		585.367	11.78	568.363	[M-H2O+H]+
153	Compound-4-153	4		585.367	11.78	586.374	[M+H]+
154	Compound-4-154	4		589.398	11.49	572.395	[M-H2O+H]+
4608	Compound-4-4608	4		601.398	11.55	584.395	[M-H2O+H]+
4609	Compound-4-4609	4		585.367	10.51	586.374	[M+H]+
5027	Compound-4-5027	4		615.413	12.05	598.41	[M-H2O+H]+
2213	Compound-115-2213	115		464.325	8.97	465.332	[M+H]+
315	Compound-5-315	5		527.245	10.55	510	[M-H2O+H]+
315	Compound-5-315	5		527.245	10.55	510	[M-H2O+H]+
315	Compound-5-315	5		527.245	10.55	528	[M+H]+
315	Compound-5-315	5		527.245	10.55	528	[M+H]+
3465	Compound-1017-3465	1017		296.068	10.98	297.076	[M+H]+
316	Compound-6-316	6		441.215	7.8	883.438	[2M+H]+
316	Compound-6-316	6		441.215	7.86	442.222	[M+H]+
317	Compound-6-317	6		644.294	6.83	645.302	[M+H]+
317	Compound-6-317	6		644.294	6.83	667.284	[M+Na]+
3172	Compound-1079-3172	1079		334.156	4.38	317	[M-H2O+H]+
3172	Compound-1079-3172	1079		334.156	4.38	335.163	[M+H]+
3172	Compound-1079-3172	1079		334.156	4.38	357.146	[M+Na]+
3163	Compound-1080-3163	1080		259.194	12.75	258.186	[M-H]-
3163	Compound-1080-3163	1080		259.194	12.75	260.201	[M+H]+
3163	Compound-1080-3163	1080		259.194	12.75	282.183	[M+Na]+
3163	Compound-1080-3163	1080		259.194	12.75	519.394	[2M+H]+
3163	Compound-1080-3163	1080		259.194	12.75	541.376	[2M+Na]+
4781	Compound-114-4781	114		858.327	9.8	859.335	[M+H]+
40	Compound-114-40	114		824.307	8.7	825.314	[M+H]+
41	Compound-114-41	114		838.322	9.13	839.329	[M+H]+
41	Compound-114-41	114		838.322	9.13	861.311	[M+Na]+
42	Compound-114-42	114		838.322	9.13	839.329	[M+H]+
42	Compound-114-42	114		838.322	9.13	839.329	[M+H]+
42	Compound-114-42	114		838.322	9.37	1677.65	[2M+H]+
42	Compound-114-42	114		838.322	9.37	861.311	[M+Na]+
43	Compound-114-43	114		852.338	9.5	853.345	[M+H]+
44	Compound-114-44	114		794.296	8.22	795.303	[M+H]+
45	Compound-114-45	114		840.301	8.08	841.309	[M+H]+
45	Compound-114-45	114		840.301	8.08	863.291	[M+Na]+
46	Compound-114-46	114		854.317	8.26	855.324	[M+H]+
46	Compound-114-46	114		854.317	8.26	877.306	[M+Na]+
47	Compound-114-47	114		810.291	8.24	811.298	[M+H]+
47	Compound-114-47	114		810.291	8.24	833.28	[M+Na]+
48	Compound-114-48	114		808.312	8.6	809.319	[M+H]+
48	Compound-114-48	114		808.312	8.6	831.301	[M+Na]+
49	Compound-114-49	114		824.307	8.54	825.314	[M+H]+
49	Compound-114-49	114		824.307	8.54	847.296	[M+Na]+
4776	Compound-114-4776	114		833.307	8.19	834.314	[M+H]+
4770	Compound-114-4770	114		844.312	9.4	845.319	[M+H]+
4773	Compound-114-4773	114		858.302	7.7	859.309	[M+H]+
4771	Compound-114-4771	114		863.317	8.5	864.325	[M+H]+
4774	Compound-114-4774	114		868.333	8.4	869.34	[M+H]+
4769	Compound-114-4769	114		874.322	10	875.329	[M+H]+
4772	Compound-114-4772	114		877.333	9.1	878.34	[M+H]+
4767	Compound-114-4767	114		888.338	10.3	889.345	[M+H]+
4775	Compound-114-4775	114		893.328	8.3	894.335	[M+H]+
3125	Compound-1082-3125	1082		437.236	4.3	438.243	[M+H]+
3125	Compound-1082-3125	1082		437.236	4.3	460.225	[M+Na]+
3290	Compound-1084-3290	1084		367.236	7.53	368.243	[M+H]+
3122	Compound-1086-3122	1086		383.282	12.36	384.29	[M+H]+
3123	Compound-1086-3123	1086		383.282	12.46	384.29	[M+H]+
58	Compound-8-58	8		395.246	12.6	396.253	[M+H]+
59	Compound-8-59	8		379.251	13.94	380.258	[M+H]+
90	Compound-8-90	8		379.251	13.7	759.51	[2M+H]+
109	Compound-8-109	8		363.256	13.54	364.264	[M+H]+
109	Compound-8-109	8		363.256	13.54	386.245	[M+Na]+
306	Compound-8-306	8		404.246	14.77	405.254	[M+H]+
306	Compound-8-306	8		404.246	14.77	427.236	[M+Na]+
319	Compound-8-319	8		377.236	13.1	378.243	[M+H]+
319	Compound-8-319	8		377.236	13.1	400.225	[M+Na]+
2374	Compound-8-2374	8		411.241	12.19	412.248	[M+H]+
104	Compound-9-104	9		378.241	10.37	343.227	[M-2H2O+H]+
104	Compound-9-104	9		378.241	10.37	361.237	[M-H2O+H]+
104	Compound-9-104	9		378.241	10.37	379.248	[M+H]+
104	Compound-9-104	9		378.241	10.37	401.23	[M+Na]+
104	Compound-9-104	9		378.241	10.37	417.204	[M+K]+
534	Compound-9-534	9		360.23	12.15	343.227	[M-H2O+H]+
534	Compound-9-534	9		360.23	12.15	361.237	[M+H]+
534	Compound-9-534	9		360.23	12.15	383.219	[M+Na]+
534	Compound-9-534	9		360.23	12.17	399.193	[M+K]+
534	Compound-9-534	9		360.23	12.17	743.449	[2M+Na]+
534	Compound-9-534	9		360.23	12.46	343.227	[M-H2O+H]+
534	Compound-9-534	9		360.23	12.46	361.237	[M+H]+
2711	Compound-169-2711	169		458.211	8.5	459.218	[M+H]+
52	Compound-150-52	150		358.21	4.83	323.197	[M-2H2O+H]+
52	Compound-150-52	150		358.21	4.83	341.207	[M-H2O+H]+
52	Compound-150-52	150		358.21	4.83	359.218	[M+H]+
50	Compound-150-50	150		372.226	5.77	337.212	[M-2H2O+H]+
50	Compound-150-50	150		372.226	5.77	355.223	[M-H2O+H]+
50	Compound-150-50	150		372.226	5.77	373.233	[M+H]+
2807	Compound-23-2807	23		725.247	12.5	726.254	[M+H]+
2805	Compound-23-2805	23		901.279	9.6	901.287	[M+H]+
2808	Compound-23-2808	23		695.237	13	695.244	[M+H]+
2806	Compound-23-2806	23		871.269	9.9	871.276	[M+H]+
112	Compound-13-112	13		468.272	10.44	437.253	[M-MeOH+H]+
112	Compound-13-112	13		468.272	10.44	451.269	[M-H2O+H]+
112	Compound-13-112	13		468.272	10.44	469.28	[M+H]+
112	Compound-13-112	13		468.272	10.44	491.262	[M+Na]+
112	Compound-13-112	13		468.272	10.56	937.552	[2M+H]+
112	Compound-13-112	13		468.272	10.56	959.534	[2M+Na]+
3243	Compound-170-3243	170		366.143	4.69	367.15	[M+H]+
3263	Compound-1088-3263	1088		430.272	11.78	431.279	[M+H]+
3316	Compound-1089-3316	1089		472.283	10.26	455.279	[M-H2O+H]+
3316	Compound-1089-3316	1089		472.283	10.26	473.29	[M+H]+
3316	Compound-1089-3316	1089		472.283	10.26	945.572	[2M+H]+
3267	Compound-1091-3267	1091		512.351	15.03	1025.71	[2M+H]+
3267	Compound-1091-3267	1091		512.351	15.03	495.348	[M-H2O+H]+
3267	Compound-1091-3267	1091		512.351	15.03	513.359	[M+H]+
3035	Compound-1093-3035	1093		563.3	7.26	564.307	[M+H]+
2986	Compound-219-2986	219		325.298	11.89	308.295	[M-H2O+H]+
2986	Compound-219-2986	219		325.298	11.89	326.305	[M+H]+
2987	Compound-219-2987	219		311.282	11.6	294.279	[M-H2O+H]+
2987	Compound-219-2987	219		311.282	11.6	312.29	[M+H]+
2988	Compound-219-2988	219		313.298	12.18	296.295	[M-H2O+H]+
2988	Compound-219-2988	219		313.298	12.18	314.305	[M+H]+
2989	Compound-219-2989	219		297.303	12.53	298.31	[M+H]+
2912	Compound-1117-2912	1117		367.237	7.71	368.245	[M+H]+
327	Compound-16-327	16		751.56	19.89	734.557	[M-H2O+H]+
327	Compound-16-327	16		751.56	19.89	752.567	[M+H]+
327	Compound-16-327	16		751.56	19.89	774.549	[M+Na]+
24	Compound-18-24	18		865.498	12.57	866.505	[M+H]+
24	Compound-18-24	18		865.498	12.57	888.487	[M+Na]+
2229	Compound-18-2229	18		879.513	12.96	862.51	[M-H2O+H]+
2229	Compound-18-2229	18		879.513	12.96	880.52	[M+H]+
89	Compound-18-89	18		691.408	11.88	674.405	[M-H2O+H]+
89	Compound-18-89	18		691.408	11.88	692.416	[M+H]+
3292	Compound-245-3292	245		514.256	4.5	515.263	[M+H]+
3347	Compound-245-3347	245		528.271	5.4	1057.55	[2M+H]+
3347	Compound-245-3347	245		528.271	5.4	529.279	[M+H]+
334	Compound-21-334	21		544.199	12.85	513.181	[M-MeOH+H]+
334	Compound-21-334	21		544.199	12.85	562.233	[M+NH4]+
25	Compound-23-25	23		646.337	9.55	647.344	[M+H]+
25	Compound-23-25	23		646.337	9.55	647.344	[M+H]+
25	Compound-23-25	23		646.337	9.55	647.344	[M+H]+
25	Compound-23-25	23		646.337	9.55	647.344	[M+H]+
25	Compound-23-25	23		646.337	9.55	664.37	[M+NH4]+
25	Compound-23-25	23		646.337	9.55	664.37	[M+NH4]+
25	Compound-23-25	23		646.337	9.55	664.37	[M+NH4]+
25	Compound-23-25	23		646.337	9.55	664.37	[M+NH4]+
25	Compound-23-25	23		646.337	9.55	669.326	[M+Na]+
25	Compound-23-25	23		646.337	9.55	669.326	[M+Na]+
25	Compound-23-25	23		646.337	9.55	669.326	[M+Na]+
25	Compound-23-25	23		646.337	9.55	669.326	[M+Na]+
2343	Compound-23-2343	23		890.291	8.66	891.298	[M+H]+
26	Compound-23-26	23		680.298	9.79	681.305	[M+H]+
26	Compound-23-26	23		680.298	9.79	681.305	[M+H]+
26	Compound-23-26	23		680.298	9.79	681.305	[M+H]+
26	Compound-23-26	23		680.298	9.79	681.305	[M+H]+
26	Compound-23-26	23		680.298	9.79	703.287	[M+Na]+
26	Compound-23-26	23		680.298	9.79	703.287	[M+Na]+
26	Compound-23-26	23		680.298	9.79	703.287	[M+Na]+
26	Compound-23-26	23		680.298	9.79	703.287	[M+Na]+
27	Compound-23-27	23		616.326	9.74	617.333	[M+H]+
27	Compound-23-27	23		616.326	9.74	617.333	[M+H]+
27	Compound-23-27	23		616.326	9.74	617.333	[M+H]+
27	Compound-23-27	23		616.326	9.74	617.333	[M+H]+
2345	Compound-23-2345	23		684.248	10.78	685.255	[M+H]+
2346	Compound-23-2346	23		696.292	8.5	685.255	[M+H]+
2347	Compound-23-2347	23		730.253	8.06	731.261	[M+H]+
2348	Compound-23-2348	23		730.253	8.64	731.261	[M+H]+
2350	Compound-23-2350	23		826.319	8.65	827.327	[M+H]+
28	Compound-23-28	23		650.287	10.09	651.294	[M+H]+
28	Compound-23-28	23		650.287	10.09	673.276	[M+Na]+
2352	Compound-23-2352	23		632.321	7.79	633.328	[M+H]+
29	Compound-24-29	24		525.249	11.74	508.246	[M-H2O+H]+
29	Compound-24-29	24		525.249	11.74	526.257	[M+H]+
29	Compound-24-29	24		525.249	11.74	543.283	[M+NH4]+
30	Compound-24-30	24		539.265	12.25	522.262	[M-H2O+H]+
30	Compound-24-30	24		539.265	12.25	540.272	[M+H]+
30	Compound-24-30	24		539.265	12.25	557.299	[M+NH4]+
30	Compound-24-30	24		539.265	12.25	562.254	[M+Na]+
30	Compound-24-30	24		539.265	12.25	578.228	[M+K]+
30	Compound-24-30	24		539.265	12.25	578.228	[M+K]+
2273	Compound-146-2273	146		831.417	8.5	832.424	[M+H]+
2750	Compound-147-2750	147		830.417	6.9	831.425	[M+H]+
3303	Compound-1123-3303	1123		301.131	6.46	302.139	[M+H]+
3303	Compound-1123-3303	1123		301.131	6.46	324.121	[M+Na]+
3304	Compound-1124-3304	1124		301.131	6.65	302.139	[M+H]+
3304	Compound-1124-3304	1124		301.131	6.65	324.121	[M+Na]+
3289	Compound-1127-3289	1127		729.472	16.01	730.479	[M+H]+
3630	Compound-1133-3630	1133		1124.71	15.67	1125.71	[M+H]+
3630	Compound-1133-3630	1133		1124.71	15.67	563.36	[M+2H]2+
3633	Compound-1136-3633	1136		388.215	11.95	389.222	[M+H]+
3649	Compound-1138-3649	1138		565.347	6.12	566.355	[M+H]+
3661	Compound-1141-3661	1141		472.283	15.52	455.279	[M-H2O+H]+
3661	Compound-1141-3661	1141		472.283	15.52	473.29	[M+H]+
3664	Compound-1142-3664	1142		502.293	13.9	471.274	[M-MeOH+H]+
3664	Compound-1142-3664	1142		502.293	13.9	503.3	[M+H]+
349	Compound-26-349	26		527.288	12.67	510.285	[M-H2O+H]+
349	Compound-26-349	26		527.288	12.67	528.296	[M+H]+
349	Compound-26-349	26		527.288	12.67	545.322	[M+NH4]+
349	Compound-26-349	26		527.288	12.67	550.278	[M+Na]+
349	Compound-26-349	26		527.288	13.27	510.285	[M-H2O+H]+
556	Compound-26-556	26		527.288	12.6	510.285	[M-H2O+H]+
556	Compound-26-556	26		527.288	12.6	545.322	[M+NH4]+
556	Compound-26-556	26		527.288	12.6	550.278	[M+Na]+
556	Compound-26-556	26		527.288	13.56	510.285	[M-H2O+H]+
351	Compound-26-351	26		527.288	15.58	510.285	[M-H2O+H]+
351	Compound-26-351	26		527.288	15.58	528.296	[M+H]+
351	Compound-26-351	26		527.288	15.58	550.278	[M+Na]+
351	Compound-26-351	26		527.288	15.71	510.285	[M-H2O+H]+
351	Compound-26-351	26		527.288	15.71	528.296	[M+H]+
351	Compound-26-351	26		527.288	15.71	550.278	[M+Na]+
31	Compound-27-31	27		538.304	11.85	1077.62	[2M+H]+
31	Compound-27-31	27		538.304	11.85	1077.62	[2M+H]+
31	Compound-27-31	27		538.304	11.85	1077.62	[2M+H]+
31	Compound-27-31	27		538.304	11.85	521.301	[M-H2O+H]+
31	Compound-27-31	27		538.304	11.85	539.312	[M+H]+
31	Compound-27-31	27		538.304	11.85	539.312	[M+H]+
31	Compound-27-31	27		538.304	13.47	1077.62	[2M+H]+
31	Compound-27-31	27		538.304	13.47	521.301	[M-H2O+H]+
31	Compound-27-31	27		538.304	13.47	539.312	[M+H]+
32	Compound-27-32	27		524.289	12.18	493.27	[M-MeOH+H]+
32	Compound-27-32	27		524.289	12.18	525.296	[M+H]+
33	Compound-27-33	27		357.23	11.45	326.211	[M-MeOH+H]+
33	Compound-27-33	27		357.23	11.45	380.22	[M+Na]+
2244	Compound-27-2244	27		540.32	12.7	509.301	[M-MeOH+H]+
2244	Compound-27-2244	27		540.32	12.7	541.327	[M+H]+
2244	Compound-27-2244	27		540.32	12.7	563.309	[M+Na]+
145	Compound-29-145	29		589.361	11.06	1179.73	[2M+H]+
145	Compound-29-145	29		589.361	11.09	572.358	[M-H2O+H]+
145	Compound-29-145	29		589.361	11.09	590.369	[M+H]+
145	Compound-29-145	29		589.361	11.14	612.351	[M+Na]+
141	Compound-29-141	29		590.346	12.86	573.342	[M-H2O+H]+
141	Compound-29-141	29		590.346	12.86	591.353	[M+H]+
141	Compound-29-141	29		590.346	12.86	608.379	[M+NH4]+
140	Compound-29-140	29		589.361	11.04	1179.73	[2M+H]+
140	Compound-29-140	29		589.361	11.04	590.369	[M+H]+
142	Compound-29-142	29		589.361	11.08	590.369	[M+H]+
144	Compound-29-144	29		589.361	11.09	590.369	[M+H]+
3660	Compound-29-3660	29		605.356	8.82	606.364	[M+H]+
3660	Compound-29-3660	29		605.356	9.06	606.364	[M+H]+
2878	Compound-135-2878	135		507.201	10.03	506.193	[M-H]-
2878	Compound-135-2878	135		507.201	10.07	508.208	[M+H]+
3245	Compound-135-3245	135		549.15	6.76	550.157	[M+H]+
4393	Compound-135-4393	135		861.261	8.54	862.268	[M+H]+
4394	Compound-135-4394	135		863.24	7.72	864.247	[M+H]+
3070	Compound-135-3070	135		863.24	9.1	864.247	[M+H]+
4396	Compound-135-4396	135		871.281	11.44	872.289	[M+H]+
4397	Compound-135-4397	135		889.292	8.85	890.299	[M+H]+
4398	Compound-135-4398	135		889.292	10.45	890.299	[M+H]+
4392	Compound-135-4392	135		889.328	7.96	890.336	[M+H]+
4399	Compound-135-4399	135		889.328	9.37	890.336	[M+H]+
4400	Compound-135-4400	135		891.271	8.4	892.279	[M+H]+
4401	Compound-135-4401	135		891.271	8.52	892.279	[M+H]+
4402	Compound-135-4402	135		891.271	9.89	892.279	[M+H]+
4403	Compound-135-4403	135		891.271	10.03	892.279	[M+H]+
4404	Compound-135-4404	135		905.287	8.64	906.294	[M+H]+
4405	Compound-135-4405	135		905.287	8.81	906.294	[M+H]+
4406	Compound-135-4406	135		905.287	10.15	906.294	[M+H]+
4407	Compound-135-4407	135		905.287	10.36	906.294	[M+H]+
4408	Compound-135-4408	135		905.287	8.75	906.294	[M+H]+
4409	Compound-135-4409	135		905.287	10.27	906.294	[M+H]+
2493	Compound-135-2493	135		919.302	9.05	920.31	[M+H]+
3244	Compound-135-3244	135		919.302	10.65	920.31	[M+H]+
2494	Compound-135-2494	135		920.286	10.64	921.294	[M+H]+
2494	Compound-135-2494	135		920.286	11.04	919.279	[M-H]-
4410	Compound-135-4410	135		920.286	9.05	921.294	[M+H]+
4412	Compound-135-4412	135		935.297	9.56	936.305	[M+H]+
4411	Compound-135-4411	135		935.297	11.34	936.305	[M+H]+
3261	Compound-241-3261	241		458.303	13.22	441.3	[M-H2O+H]+
3261	Compound-241-3261	241		458.303	13.22	459.311	[M+H]+
3371	Compound-241-3371	241		442.308	17.54	443.316	[M+H]+
3264	Compound-241-3264	241		474.298	11.32	457.295	[M-H2O+H]+
3264	Compound-241-3264	241		474.298	11.32	475.305	[M+H]+
3349	Compound-241-3349	241		490.293	8.47	491.3	[M+H]+
3331	Compound-241-3331	241		492.309	7.93	493.316	[M+H]+
3331	Compound-241-3331	241		492.309	8.14	493.316	[M+H]+
3262	Compound-241-3262	241		444.288	12.7	427.284	[M-H2O+H]+
3262	Compound-241-3262	241		444.288	12.7	445.295	[M+H]+
3262	Compound-241-3262	241		444.288	12.7	889.582	[2M+H]+
2749	Compound-137-2749	137		608.317	5.89	1217.64	[2M+H]+
2749	Compound-137-2749	137		608.317	5.89	609.324	[M+H]+
2848	Compound-137-2848	137		859.396	6.44	860.404	[M+H]+
2982	Compound-137-2982	137		770.37	5.65	771.377	[M+H]+
3043	Compound-137-3043	137		754.375	6.1	755.382	[M+H]+
2849	Compound-137-2849	137		622.333	6.53	623.34	[M+H]+
2983	Compound-137-2983	137		932.423	5.49	933.43	[M+H]+
2984	Compound-137-2984	137		1094.47	5.36	1095.48	[M+H]+
452	Compound-108-452	108		787.419	8.03	394.717	[M+2H]2+
452	Compound-108-452	108		787.419	8.03	788.426	[M+H]+
2216	Compound-24-2216	24		491.288	11.04	492.296	[M+H]+
2216	Compound-24-2216	24		491.288	11.04	514.278	[M+Na]+
2216	Compound-24-2216	24		491.288	11.04	530.251	[M+K]+
2216	Compound-24-2216	24		491.288	11.05	509.322	[M+NH4]+
491	Compound-153-491	153		520.232	6.91	521.24	[M+H]+
491	Compound-153-491	153		520.232	7.15	521.24	[M+H]+
491	Compound-153-491	153		520.232	7.21	521.24	[M+H]+
3488	Compound-153-3488	153		526.258	8.6	527.265	[M+H]+
1	Compound-153-1	153		534.248	7.19	535.255	[M+H]+
493	Compound-153-493	153		544.269	8.13	545.276	[M+H]+
3099	Compound-153-3099	153		546.248	7.55	547.255	[M+H]+
3099	Compound-153-3099	153		546.248	7.8	547.255	[M+H]+
495	Compound-153-495	153		548.264	7.82	549.271	[M+H]+
3	Compound-153-3	153		560.264	7.84	561.271	[M+H]+
494	Compound-153-494	153		574.279	8.41	575.286	[M+H]+
2251	Compound-38-2251	38		588.345	11.42	571.342	[M-H2O+H]+
2251	Compound-38-2251	38		588.345	11.42	589.352	[M+H]+
2251	Compound-38-2251	38		588.345	11.89	553.331	[M-2H2O+H]+
2251	Compound-38-2251	38		588.345	11.89	571.342	[M-H2O+H]+
2251	Compound-38-2251	38		588.345	11.89	589.352	[M+H]+
2250	Compound-38-2250	38		606.356	8.73	571.342	[M-2H2O+H]+
2250	Compound-38-2250	38		606.356	8.73	589.352	[M-H2O+H]+
2250	Compound-38-2250	38		606.356	8.73	629.345	[M+Na]+
114	Compound-38-114	38		725.393	10.21	708.389	[M-H2O+H]+
114	Compound-38-114	38		725.393	10.21	726.4	[M+H]+
63	Compound-39-63	39		389.257	13.29	390.264	[M+H]+
63	Compound-39-63	39		389.257	13.29	412.246	[M+Na]+
372	Compound-43-372	43		345.23	12.21	346.238	[M+H]+
372	Compound-43-372	43		345.23	12.21	368.22	[M+Na]+
372	Compound-43-372	43		345.23	12.21	691.468	[2M+H]+
372	Compound-43-372	43		345.23	12.21	713.45	[2M+Na]+
4760	Compound-1150-4760	1150		608.272	11.6	609.28	[M+H]+
2249	Compound-45-2249	45		470.324	10.94	435.31	[M-2H2O+H]+
2249	Compound-45-2249	45		470.324	10.94	453.321	[M-H2O+H]+
2249	Compound-45-2249	45		470.324	10.94	471.332	[M+H]+
2249	Compound-45-2249	45		470.324	10.94	488.358	[M+NH4]+
375	Compound-46-375	46		236.178	5.9	219.174	[M-H2O+H]+
375	Compound-46-375	46		236.178	5.9	237.185	[M+H]+
375	Compound-46-375	46		236.178	5.9	259.167	[M+Na]+
2219	Compound-117-2219	117		520.326	9.68	1041.66	[2M+H]+
2219	Compound-117-2219	117		520.326	9.68	503.323	[M-H2O+H]+
2219	Compound-117-2219	117		520.326	9.68	521.333	[M+H]+
3511	Compound-1151-3511	1151		283.194	12.43	284.201	[M+H]+
3511	Compound-1151-3511	1151		283.194	12.43	306.183	[M+Na]+
3030	Compound-1158-3030	1158		372.176	7.8	373.183	[M+H]+
3252	Compound-34-3252	34		276.126	8.28	277.134	[M+H]+
4581	Compound-1159-4581	1159		487.279	8.24	488.287	[M+H]+
2209	Compound-149-2209	149		318.231	8.76	319.238	[M+H]+
2210	Compound-149-2210	149		346.262	9.97	347.269	[M+H]+
4432	Compound-1160-4432	1160		272.152	6.21	273.16	[M+H]+
2877	Compound-173-2877	173		964.375	6.2	483.195	[M+2H]2+
2877	Compound-173-2877	173		964.375	6.2	965.382	[M+H]+
2859	Compound-173-2859	173		948.38	6.15	949.387	[M+H]+
3832	Compound-1168-3832	1168		268.121	8.2	269.128	[M+H]+
3832	Compound-1168-3832	1168		268.121	8.48	269.128	[M+H]+
3832	Compound-1168-3832	1168		268.121	9.35	269.128	[M+H]+
3832	Compound-1168-3832	1168		268.121	9.58	269.128	[M+H]+
3830	Compound-119-3830	119		462.285	9.6	463.292	[M+H]+
3833	Compound-1171-3833	1171		515.301	12.35	516.308	[M+H]+
2772	Compound-1175-2772	1175		278.148	12.96	279.155	[M+H]+
2772	Compound-1175-2772	1175		278.148	12.96	301.137	[M+Na]+
2772	Compound-1175-2772	1175		278.148	12.96	317.111	[M+K]+
2722	Compound-1175-2722	1175		410.376	8.24	411.383	[M+H]+
2722	Compound-1175-2722	1175		410.376	8.24	428.41	[M+NH4]+
2722	Compound-1175-2722	1175		410.376	8.24	433.365	[M+Na]+
2572	Compound-139-2572	139		397.167	9.22	380.164	[M-H2O+H]+
2572	Compound-139-2572	139		397.167	9.22	398.175	[M+H]+
2702	Compound-139-2702	139		381.172	9.82	382.18	[M+H]+
2703	Compound-139-2703	139		310.135	10.01	311.142	[M+H]+
2704	Compound-139-2704	139		411.183	9.97	394.18	[M-H2O+H]+
2704	Compound-139-2704	139		411.183	9.97	412.19	[M+H]+
3031	Compound-170-3031	170		606.29	6.9	607.297	[M+H]+
3031	Compound-170-3031	170		606.29	6.9	629.279	[M+Na]+
2734	Compound-170-2734	170		606.29	7.15	607.297	[M+H]+
2734	Compound-170-2734	170		606.29	7.15	629.279	[M+Na]+
3095	Compound-170-3095	170		592.311	7.49	593.318	[M+H]+
3077	Compound-170-3077	170		616.286	4.39	617.293	[M+H]+
3093	Compound-170-3093	170		665.306	7.87	666.313	[M+H]+
3152	Compound-170-3152	170		651.29	3.68	651.29	n.a
3032	Compound-170-3032	170		604.274	8.19	605.282	[M+H]+
3033	Compound-170-3033	170		604.274	7.99	605.282	[M+H]+
3076	Compound-170-3076	170		614.306	5.3	615.314	[M+H]+
3087	Compound-170-3087	170		700.343	5.06	701.351	[M+H]+
3088	Compound-170-3088	170		714.359	5.3	715.366	[M+H]+
386	Compound-62-386	62		514.293	10.97	515.3	[M+H]+
387	Compound-62-387	62		514.293	11.26	515.3	[M+H]+
388	Compound-62-388	62		546.319	9.76	529.316	[M-H2O+H]+
388	Compound-62-388	62		546.319	9.76	547.327	[M+H]+
388	Compound-62-388	62		546.319	9.76	569.308	[M+Na]+
395	Compound-64-395	64		300.173	13.48	283.169	[M-H2O+H]+
395	Compound-64-395	64		300.173	13.48	301.18	[M+H]+
395	Compound-64-395	64		300.173	13.48	318.206	[M+NH4]+
3291	Compound-245-3291	245		516.235	2.95	517.242	[M+H]+
3258	Compound-245-3258	245		530.251	3.62	531.258	[M+H]+
4064	Compound-1182-4064	1182		1018.58	13.2	1019.59	[M+H]+
3600	Compound-1195-3600	1195		353.163	8.28	354.17	[M+H]+
3459	Compound-1198-3459	1198		403.268	10.2	404.276	[M+H]+
3596	Compound-1199-3596	1199		413.189	9.2	414.197	[M+H]+
3996	Compound-1200-3996	1200		564.308	7.58	565.315	[M+H]+
4707	Compound-67-4707	67		372.168	5.7	373.176	[M+H]+
4642	Compound-67-4642	67		375.176	5	376.183	[M+H]+
4648	Compound-67-4648	67		376.16	7.1	377.167	[M+H]+
4704	Compound-67-4704	67		390.159	6.18	391.166	[M+H]+
4705	Compound-67-4705	67		390.159	6.26	391.166	[M+H]+
4098	Compound-1206-4098	1206		460.232	4.93	461.24	[M+H]+
3462	Compound-1208-3462	1208		469.352	12.6	470.359	[M+H]+
3922	Compound-1213-3922	1213		527.311	5.94	528.318	[M+H]+
3620	Compound-1214-3620	1214		549.235	6.95	550.243	[M+H]+
4325	Compound-1216-4325	1216		559.301	5.74	560.308	[M+H]+
3466	Compound-1218-3466	1218		570.279	11.71	553.276	[M-H2O+H]+
3466	Compound-1218-3466	1218		570.279	11.71	571.286	[M+H]+
3943	Compound-1220-3943	1220		591.282	8.36	592.29	[M+H]+
3941	Compound-1223-3941	1223		634.288	7.39	635.295	[M+H]+
4100	Compound-1224-4100	1224		644.353	6.03	645.361	[M+H]+
3938	Compound-1225-3938	1225		648.304	7.56	649.311	[M+H]+
3461	Compound-1226-3461	1226		657.356	9.23	658.363	[M+H]+
3597	Compound-238-3597	238		2134.87	6.44	1068.44	[M+2H]2+
3597	Compound-238-3597	238		2134.87	6.44	712.631	[M+3H]3+
4388	Compound-1231-4388	1231		361.164	4.34	362.171	[M+H]+
4421	Compound-1235-4421	1235		446.216	4.74	447.224	[M+H]+
4096	Compound-1238-4096	1238		545.285	5.32	546.292	[M+H]+
4422	Compound-1239-4422	1239		602.306	4.86	603.314	[M+H]+
122	Compound-65-122	65		422.133	12.66	391.115	[M-MeOH+H]+
122	Compound-65-122	65		422.133	12.66	391.115	[M-MeOH+H]+
122	Compound-65-122	65		422.133	12.66	423.141	[M+H]+
122	Compound-65-122	65		422.133	12.66	423.141	[M+H]+
122	Compound-65-122	65		422.133	12.66	445.123	[M+Na]+
122	Compound-65-122	65		422.133	12.66	445.123	[M+Na]+
155	Compound-65-155	65		420.118	13.81	389.099	[M-MeOH+H]+
155	Compound-65-155	65		420.118	13.81	389.099	[M-MeOH+H]+
155	Compound-65-155	65		420.118	13.81	421.125	[M+H]+
155	Compound-65-155	65		420.118	13.81	421.125	[M+H]+
155	Compound-65-155	65		420.118	13.81	443.107	[M+Na]+
155	Compound-65-155	65		420.118	13.81	443.107	[M+Na]+
156	Compound-65-156	65		339.114	10.36	308.095	[M-MeOH+H]+
156	Compound-65-156	65		339.114	10.36	340.121	[M+H]+
156	Compound-65-156	65		339.114	10.36	362.103	[M+Na]+
401	Compound-65-401	65		436.149	13.17	437.156	[M+H]+
3215	Compound-1245-3215	1245		416.267	9.48	417.275	[M+H]+
3211	Compound-1247-3211	1247		580.351	11.38	1161	[2M+H]+
3211	Compound-1247-3211	1247		580.351	11.38	563	[M-H2O+H]+
3211	Compound-1247-3211	1247		580.351	11.38	581	[M+H]+
4811	Compound-1249-4811	1249		281.178	10.49	282.185	[M+H]+
4634	Compound-1251-4634	1251		391.2	6.74	392.207	[M+H]+
4643	Compound-1253-4643	1253		565.307	10.8	566.315	[M+H]+
3713	Compound-1256-3713	1256		290.131	13.27	291.138	[M+H]+
3713	Compound-1256-3713	1256		290.131	13.27	308.164	[M+NH4]+
3713	Compound-1256-3713	1256		290.131	13.27	313.12	[M+Na]+
3713	Compound-1256-3713	1256		290.131	13.27	603.251	[2M+Na]+
3714	Compound-1258-3714	1258		304.11	12.14	305.117	[M+H]+
3714	Compound-1258-3714	1258		304.11	12.14	631.209	[2M+Na]+
3736	Compound-1264-3736	1264		814.578	9.56	814.577	n.a
3736	Compound-1264-3736	1264		814.578	9.78	1630.16	[2M+H]+
3736	Compound-1264-3736	1264		814.578	9.78	408.296	[M+2H]2+
3736	Compound-1264-3736	1264		814.578	9.78	815.585	[M+H]+
3839	Compound-1265-3839	1265		426.292	14.66	427.3	[M+H]+
3839	Compound-1265-3839	1265		426.292	14.66	853.592	[2M+H]+
3840	Compound-1266-3840	1266		408.278	15.67	409.285	[M+H]+
3840	Compound-1266-3840	1266		408.278	15.67	817.563	[2M+H]+
3497	Compound-1268-3497	1268		408.303	15.15	409.31	[M+H]+
3494	Compound-1269-3494	1269		426.313	16.32	427.321	[M+H]+
3557	Compound-1270-3557	1270		243.183	4.81	226.18	[M-H2O+H]+
3557	Compound-1270-3557	1270		243.183	4.81	244.191	[M+H]+
3557	Compound-1270-3557	1270		243.183	4.81	266.173	[M+Na]+
3734	Compound-1272-3734	1272		255.183	5.23	220.17	[M-2H2O+H]+
3734	Compound-1272-3734	1272		255.183	5.23	238.18	[M-H2O+H]+
3734	Compound-1272-3734	1272		255.183	5.23	278.173	[M+Na]+
3588	Compound-1273-3588	1273		329.047	7.01	312.044	[M-H2O+H]+
3588	Compound-1273-3588	1273		329.047	7.01	330.054	[M+H]+
3588	Compound-1273-3588	1273		329.047	7.01	352.036	[M+Na]+
2333	Compound-1277-2333	1277		328.179	6.83	329	[M+H]+
2333	Compound-1277-2333	1277		328.179	8.16	329	[M+H]+
2369	Compound-1278-2369	1278		582.248	9.87	583.255	[M+H]+
3269	Compound-1280-3269	1280		430.226	9.86	431.233	[M+H]+
4	Compound-66-4	66		415.309	13.39	398.305	[M-H2O+H]+
4	Compound-66-4	66		415.309	13.39	416.316	[M+H]+
5	Compound-66-5	66		401.293	12.68	384.29	[M-H2O+H]+
5	Compound-66-5	66		401.293	12.68	402.3	[M+H]+
6	Compound-66-6	66		387.277	11.94	388.285	[M+H]+
6	Compound-66-6	66		387.277	12.53	370.274	[M-H2O+H]+
413	Compound-66-413	66		373.262	11	356.258	[M-H2O+H]+
413	Compound-66-413	66		373.262	11	374.269	[M+H]+
413	Compound-66-413	66		373.262	11	396.251	[M+Na]+
413	Compound-66-413	66		373.262	11.11	356.258	[M-H2O+H]+
413	Compound-66-413	66		373.262	11.11	374.269	[M+H]+
413	Compound-66-413	66		373.262	11.11	396.251	[M+Na]+
411	Compound-66-411	66		419.304	10.52	384.29	[M-2H2O+H]+
411	Compound-66-411	66		419.304	10.52	402.3	[M-H2O+H]+
411	Compound-66-411	66		419.304	10.52	420.311	[M+H]+
2364	Compound-66-2364	66		429.324	13.9	412.321	[M-H2O+H]+
2364	Compound-66-2364	66		429.324	13.9	452.314	[M+Na]+
2364	Compound-66-2364	66		429.324	13.95	430.332	[M+H]+
2364	Compound-66-2364	66		429.324	13.95	452.314	[M+Na]+
3225	Compound-67-3225	67		387.179	5.1	388.187	[M+H]+
7	Compound-67-7	67		404.158	5.46	405.166	[M+H]+
8	Compound-67-8	67		403.174	3.92	404.182	[M+H]+
8	Compound-67-8	67		403.174	4.05	404.182	[M+H]+
5016	Compound-67-5016	67		503.19	5.59	504.198	[M+H]+
3042	Compound-67-3042	67		373.164	3.53	374.171	[M+H]+
3041	Compound-67-3041	67		373.164	3.17	374.171	[M+H]+
3081	Compound-67-3081	67		342.169	1.99	172.092	[M+2H]2+
3081	Compound-67-3081	67		342.169	1.99	343.176	[M+H]+
3081	Compound-67-3081	67		342.169	1.99	685.346	[2M+H]+
3081	Compound-67-3081	67		342.169	1.99	707.328	[2M+Na]+
4819	Compound-67-4819	67		263.127	2.25	264.134	[M+H]+
9	Compound-68-9	68		833.469	12.1	834.476	[M+H]+
10	Compound-68-10	68		845.469	12.9	846.476	[M+H]+
11	Compound-68-11	68		859.484	13.8	430.75	[M+2H]2+
11	Compound-68-11	68		859.484	13.8	860.492	[M+H]+
3560	Compound-68-3560	68		946.553	13.82	474.284	[M+2H]2+
3560	Compound-68-3560	68		946.553	13.82	947.56	[M+H]+
3561	Compound-68-3561	68		958.553	13.92	480.284	[M+2H]2+
3561	Compound-68-3561	68		958.553	13.92	959.56	[M+H]+
3562	Compound-68-3562	68		972.568	14.5	487.291	[M+2H]2+
3562	Compound-68-3562	68		972.568	14.5	973.576	[M+H]+
3564	Compound-68-3564	68		762.432	12.73	763.439	[M+H]+
3565	Compound-68-3565	68		774.432	12.86	388.223	[M+2H]2+
3565	Compound-68-3565	68		774.432	12.86	775.439	[M+H]+
3566	Compound-68-3566	68		788.447	13.5	789.455	[M+H]+
3567	Compound-68-3567	68		722.4	11.83	723.408	[M+H]+
3568	Compound-68-3568	68		736.416	12.54	737.423	[M+H]+
3569	Compound-68-3569	68		748.416	12.68	749.423	[M+H]+
3570	Compound-68-3570	68		762.432	13.33	763.439	[M+H]+
78	Compound-68-78	68		722.4	12.2	723.408	[M+H]+
3728	Compound-68-3728	68		736.416	12.41	737.423	[M+H]+
3731	Compound-68-3731	68		750.432	12.71	751.439	[M+H]+
79	Compound-68-79	68		736.416	12.85	737.423	[M+H]+
3729	Compound-68-3729	68		750.432	13.09	751.439	[M+H]+
3732	Compound-68-3732	68		764.447	13.36	765.455	[M+H]+
80	Compound-68-80	68		748.416	13.02	749.423	[M+H]+
3730	Compound-68-3730	68		762.432	13.2	763.439	[M+H]+
3733	Compound-68-3733	68		776.447	13.47	777	[M+H]+
3572	Compound-68-3572	68		804.479	13.61	805.486	[M+H]+
3572	Compound-68-3572	68		804.479	14.1	805.486	[M+H]+
3573	Compound-68-3573	68		816.479	14.2	817.486	[M+H]+
3574	Compound-68-3574	68		830.494	14.78	831.501	[M+H]+
2503	Compound-68-2503	68		875.516	14.02	876.523	[M+H]+
2504	Compound-68-2504	68		887.516	14.12	888.523	[M+H]+
2505	Compound-68-2505	68		901.531	14.71	902.539	[M+H]+
3626	Compound-264-3626	264		267.183	11.8	268.191	[M+H]+
4708	Compound-264-4708	264		253.168	11.11	254.175	[M+H]+
4710	Compound-264-4710	264		281.163	10.88	282.17	[M+H]+
4723	Compound-264-4723	264		283.178	9.35	284.186	[M+H]+
4583	Compound-264-4583	264		280.179	6.93	281.186	[M+H]+
3618	Compound-264-3618	264		283.178	6.7	284.186	[M+H]+
4917	Compound-1282-4917	1282		714.43	11.5	715.438	[M+H]+
4920	Compound-1283-4920	1283		728.446	11.7	729.453	[M+H]+
4919	Compound-1284-4919	1284		770.457	12.8	771.464	[M+H]+
3425	Compound-148-3425	148		722.421	5.71	723.429	[M+H]+
3337	Compound-148-3337	148		1093.64	4.41	547.827	[M+2H]2+
3337	Compound-148-3337	148		1093.64	4.42	1094.65	[M+H]+
2309	Compound-148-2309	148		1010.53	3.69	506.272	[M+2H]2+
2303	Compound-148-2303	148		1159.58	3.93	580.795	[M+2H]2+
2304	Compound-148-2304	148		1161.59	3.66	1162.6	[M+H]+
2304	Compound-148-2304	148		1161.59	3.66	581.803	[M+2H]2+
2306	Compound-148-2306	148		1173.59	4.28	587.803	[M+2H]2+
2320	Compound-148-2320	148		799.396	3.62	800.404	[M+H]+
21	Compound-71-21	71		487.196	14.17	510.186	[M+Na]+
21	Compound-71-21	71		487.196	14.17	510.186	[M+Na]+
21	Compound-71-21	71		487.196	14.17	510.186	[M+Na]+
21	Compound-71-21	71		487.196	14.17	510.186	[M+Na]+
21	Compound-71-21	71		487.196	14.18	456.177	[M-MeOH+H]+
21	Compound-71-21	71		487.196	14.18	488.204	[M+H]+
187	Compound-71-187	71		502.196	16.37	503.203	[M+H]+
162	Compound-71-162	71		521.202	9.16	490.183	[M-MeOH+H]+
162	Compound-71-162	71		521.202	9.16	522.209	[M+H]+
172	Compound-71-172	71		501.212	14.79	470.193	[M-MeOH+H]+
172	Compound-71-172	71		501.212	14.79	502.219	[M+H]+
3641	Compound-71-3641	71		376.164	14.3	377.172	[M+H]+
181	Compound-71-181	71		502.196	16.37	503.203	[M+H]+
2649	Compound-65-2649	65		459.129	10.03	428.11	[M-MeOH+H]+
2649	Compound-65-2649	65		459.129	10.03	460.136	[M+H]+
2649	Compound-65-2649	65		459.129	10.03	482.118	[M+Na]+
2649	Compound-65-2649	65		459.129	10.19	428.11	[M-MeOH+H]+
2649	Compound-65-2649	65		459.129	10.19	460.136	[M+H]+
2649	Compound-65-2649	65		459.129	10.19	482.118	[M+Na]+
4944	Compound-1295-4944	1295		1909.14	10.9	955.58	[M+2H]2+
13	Compound-73-13	73		623.44	13.13	624.447	[M+H]+
16	Compound-73-16	73		621.424	12.84	644.413	[M+Na]+
16	Compound-73-16	73		621.424	12.88	590.405	[M-MeOH+H]+
16	Compound-73-16	73		621.424	12.88	622.431	[M+H]+
194	Compound-73-194	73		609.46	17.04	578.442	[M-MeOH+H]+
194	Compound-73-194	73		609.46	17.04	632.45	[M+Na]+
196	Compound-73-196	73		581.393	11.33	550.374	[M-MeOH+H]+
196	Compound-73-196	73		581.393	11.33	582.4	[M+H]+
196	Compound-73-196	73		581.393	11.33	604.382	[M+Na]+
198	Compound-73-198	73		581.429	15.51	550.41	[M-MeOH+H]+
198	Compound-73-198	73		581.429	15.51	582.437	[M+H]+
198	Compound-73-198	73		581.429	15.51	604.418	[M+Na]+
198	Compound-73-198	73		581.429	15.67	550.41	[M-MeOH+H]+
198	Compound-73-198	73		581.429	15.67	582.437	[M+H]+
198	Compound-73-198	73		581.429	15.67	604.418	[M+Na]+
199	Compound-73-199	73		609.424	11.97	574.41	[M-2H2O+H]+
199	Compound-73-199	73		609.424	11.97	592.421	[M-H2O+H]+
199	Compound-73-199	73		609.424	11.97	610.431	[M+H]+
199	Compound-73-199	73		609.424	11.97	632.413	[M+Na]+
200	Compound-73-200	73		609.424	12.43	578.405	[M-MeOH+H]+
200	Compound-73-200	73		609.424	12.43	610.431	[M+H]+
201	Compound-73-201	73		639.435	12.64	640.442	[M+H]+
202	Compound-73-202	73		637.419	11.05	606.4	[M-MeOH+H]+
202	Compound-73-202	73		637.419	11.05	638.426	[M+H]+
202	Compound-73-202	73		637.419	11.05	660.408	[M+Na]+
203	Compound-73-203	73		593.429	13.7	576.426	[M-H2O+H]+
203	Compound-73-203	73		593.429	13.7	594.436	[M+H]+
203	Compound-73-203	73		593.429	13.7	616.418	[M+Na]+
3004	Compound-73-3004	73		641.45	11.08	642.457	[M+H]+
3018	Compound-73-3018	73		643.466	10.84	644.473	[M+H]+
4629	Compound-1300-4629	1300		347.21	11.87	348.217	[M+H]+
4630	Compound-1300-4630	1300		349.225	11.53	350.233	[M+H]+
4628	Compound-1300-4628	1300		361.225	12.68	362.233	[M+H]+
2286	Compound-236-2286	236		524.314	11.81	489.3	[M-2H2O+H]+
2286	Compound-236-2286	236		524.314	11.81	507.31	[M-H2O+H]+
2286	Compound-236-2286	236		524.314	11.81	525.321	[M+H]+
4706	Compound-67-4706	67		390.139	7.45	391.146	[M+H]+
4578	Compound-263-4578	263		386.079	13.4	387.086	[M+H]+
302	Compound-79-302	79		486.298	10.17	451.284	[M-2H2O+H]+
302	Compound-79-302	79		486.298	10.17	469.295	[M-H2O+H]+
302	Compound-79-302	79		486.298	10.17	469.295	[M-H2O+H]+
17	Compound-80-17	80		491.34	14.57	474.337	[M-H2O+H]+
17	Compound-80-17	80		491.34	14.57	492.347	[M+H]+
17	Compound-80-17	80		491.34	14.57	514.329	[M+Na]+
185	Compound-80-185	80		505.356	15.15	488.352	[M-H2O+H]+
185	Compound-80-185	80		505.356	15.15	488.352	[M-H2O+H]+
185	Compound-80-185	80		505.356	15.15	506.363	[M+H]+
185	Compound-80-185	80		505.356	15.15	506.363	[M+H]+
414	Compound-81-414	81		379.178	12.66	380.186	[M+H]+
2254	Compound-82-2254	82		575.349	11.18	576.356	[M+H]+
2054	Compound-226-2054	226		235.121	5.39	236.128	[M+H]+
2054	Compound-226-2054	226		235.121	5.39	258.11	[M+Na]+
2707	Compound-226-2707	226		193.074	2.31	194.081	[M+H]+
2705	Compound-226-2705	226		235.121	5.01	234.114	[M-H]-
2705	Compound-226-2705	226		235.121	5.01	258.11	[M+Na]+
2705	Compound-226-2705	226		235.121	5.45	236.128	[M+H]+
2709	Compound-226-2709	226		249.137	6.69	250.144	[M+H]+
2709	Compound-226-2709	226		249.137	6.86	250.144	[M+H]+
3308	Compound-1314-3308	1314		307.178	5.13	308.186	[M+H]+
3307	Compound-1316-3307	1316		716.373	12.78	685.354	[M-MeOH+H]+
3307	Compound-1316-3307	1316		716.373	12.78	717.38	[M+H]+
3307	Compound-1316-3307	1316		716.373	12.78	739.362	[M+Na]+
3302	Compound-5-3302	5		543.24	8.34	1087.49	[2M+H]+
3302	Compound-5-3302	5		543.24	8.34	1109.47	[2M+Na]+
3302	Compound-5-3302	5		543.24	8.34	526.237	[M-H2O+H]+
3302	Compound-5-3302	5		543.24	8.34	544.248	[M+H]+
3302	Compound-5-3302	5		543.24	8.34	566.23	[M+Na]+
115	Compound-108-115	108		669.392	8.38	670.4	[M+H]+
103	Compound-85-103	85		255.981	10.43	256.988	[M+H]+
103	Compound-85-103	85		255.981	10.43	256.988	[M+H]+
103	Compound-85-103	85		255.981	10.57	278.97	[M+Na]+
103	Compound-85-103	85		255.981	10.57	278.97	[M+Na]+
3053	Compound-1320-3053	1320		481.283	9.27	482.29	[M+H]+
3345	Compound-1321-3345	1321		467.267	8.65	468.274	[M+H]+
284	Compound-87-284	87		456.288	12	421.274	[M-2H2O+H]+
284	Compound-87-284	87		456.288	12	439.284	[M-H2O+H]+
284	Compound-87-284	87		456.288	12	474.321	[M+NH4]+
284	Compound-87-284	87		456.288	12	474.321	[M+NH4]+
284	Compound-87-284	87		456.288	12.07	457.295	[M+H]+
284	Compound-87-284	87		456.288	12.07	479.277	[M+Na]+
284	Compound-87-284	87		456.288	12.07	935.564	[2M+Na]+
285	Compound-87-285	87		442.272	11.63	407.258	[M-2H2O+H]+
285	Compound-87-285	87		442.272	11.63	443.279	[M+H]+
285	Compound-87-285	87		442.272	11.63	460.306	[M+NH4]+
435	Compound-87-435	87		456.288	12.3	421.274	[M-2H2O+H]+
435	Compound-87-435	87		456.288	12.3	479.277	[M+Na]+
436	Compound-87-436	87		440.293	14.14	423.289	[M-H2O+H]+
436	Compound-87-436	87		440.293	14.14	441.3	[M+H]+
436	Compound-87-436	87		440.293	14.14	458.327	[M+NH4]+
436	Compound-87-436	87		440.293	14.14	463.282	[M+Na]+
3206	Compound-1323-3206	1323		229.11	5.75	212.107	[M-H2O+H]+
3206	Compound-1323-3206	1323		229.11	5.75	230.118	[M+H]+
2051	Compound-160-2051	160		516.309	9.95	481.295	[M-2H2O+H]+
2051	Compound-160-2051	160		516.309	9.95	481.295	[M-2H2O+H]+
2051	Compound-160-2051	160		516.309	9.95	499.305	[M-H2O+H]+
2051	Compound-160-2051	160		516.309	9.95	539.298	[M+Na]+
5058	Compound-1326-5058	1326		306.137	8.45	307.144	[M+H]+
5059	Compound-1327-5059	1327		339.242	10.63	340.25	[M+H]+
5060	Compound-1328-5060	1328		471.284	12.02	472.292	[M+H]+
4575	Compound-258-4575	258		540.444	16.3	541.452	[M+H]+
4364	Compound-259-4364	259		769.442	11.9	770.449	[M+H]+
4365	Compound-259-4365	259		771.457	11.9	772.464	[M+H]+
4596	Compound-259-4596	259		803.403	12.22	804.41	[M+H]+
4057	Compound-259-4057	259		574.337	7.26	575.344	[M+H]+
4058	Compound-259-4058	259		576.352	7.74	577.36	[M+H]+
4059	Compound-259-4059	259		582.318	8.48	583.326	[M+H]+
4063	Compound-259-4063	259		584.334	8.95	585.341	[M+H]+
4061	Compound-259-4061	259		558.342	7.51	559.349	[M+H]+
4564	Compound-259-4564	259		560.357	7.88	561.365	[M+H]+
4565	Compound-259-4565	259		562.373	8.09	563.38	[M+H]+
3074	Compound-1329-3074	1329		358.193	12	359.201	[M+H]+
3177	Compound-1331-3177	1331		252.151	11.4	235.148	[M-H2O+H]+
3063	Compound-1333-3063	1333		340.183	14.72	341.19	[M+H]+
4379	Compound-1334-4379	1334		944.501	7.78	931.492	[M+H]+
4327	Compound-1335-4327	1335		422.199	9.38	423.207	[M+H]+
3178	Compound-1337-3178	1337		408.251	11.35	391.248	[M-H2O+H]+
3178	Compound-1337-3178	1337		408.251	11.35	409.259	[M+H]+
3178	Compound-1337-3178	1337		408.251	11.35	431.24	[M+Na]+
4300	Compound-1338-4300	1338		280.24	13.95	281.248	[M+H]+
4363	Compound-1339-4363	1339		306.256	16.81	307.263	[M+H]+
4443	Compound-1340-4443	1340		327.314	12.67	328.321	[M+H]+
4803	Compound-1341-4803	1341		334.168	6.2	335.175	[M+H]+
4816	Compound-1343-4816	1343		379.102	8.3	380.109	[M+H]+
4441	Compound-1344-4441	1344		425.289	12.46	426.296	[M+H]+
4427	Compound-1345-4427	1345		437.293	12.23	438.3	[M+H]+
4720	Compound-1346-4720	1346		495.356	15.35	496.363	[M+H]+
4438	Compound-1347-4438	1347		499.337	5.82	500.344	[M+H]+
4442	Compound-1348-4442	1348		555.316	11.7	556.323	[M+H]+
4924	Compound-1351-4924	1351		778.532	10.38	779.539	[M+H]+
421	Compound-21-421	21		520.304	11.98	485.29	[M-2H2O+H]+
421	Compound-21-421	21		520.304	11.98	503.3	[M-H2O+H]+
421	Compound-21-421	21		520.304	11.98	538.337	[M+NH4]+
421	Compound-21-421	21		520.304	11.98	543.293	[M+Na]+
3179	Compound-67-3179	67		376.16	6.41	359.157	[M-H2O+H]+
3179	Compound-67-3179	67		376.16	6.41	377.167	[M+H]+
3179	Compound-67-3179	67		376.16	6.41	399.149	[M+Na]+
3224	Compound-67-3224	67		387.179	5.07	388.187	[M+H]+
3180	Compound-67-3180	67		390.159	5.89	373.156	[M-H2O+H]+
3180	Compound-67-3180	67		390.159	5.89	391.166	[M+H]+
3180	Compound-67-3180	67		390.159	5.89	413.148	[M+Na]+
3181	Compound-67-3181	67		390.159	6.79	391.166	[M+H]+
3227	Compound-67-3227	67		406.13	4.7	407.137	[M+H]+
3228	Compound-67-3228	67		406.13	4.83	407.137	[M+H]+
3226	Compound-67-3226	67		408.101	6.6	409.108	[M+H]+
3213	Compound-67-3213	67		421.14	7.08	422.148	[M+H]+
3212	Compound-67-3212	67		438.123	8.73	439.131	[M+H]+
3082	Compound-1354-3082	1354		635.234	2.81	1271.48	[2M+H]+
3082	Compound-1354-3082	1354		635.234	2.81	636.241	[M+H]+
3056	Compound-1355-3056	1355		298.074	2.27	299.081	[M+H]+
3057	Compound-67-3057	67		340.179	6.2	323.175	[M-H2O+H]+
3057	Compound-67-3057	67		340.179	6.2	341.186	[M+H]+
3057	Compound-67-3057	67		340.179	6.2	681.365	[2M+H]+
3080	Compound-67-3080	67		372.168	5.8	355.165	[M-H2O+H]+
3080	Compound-67-3080	67		372.168	5.8	373.176	[M+H]+
3293	Compound-1358-3293	1358		297.278	10.2	280.275	[M-H2O+H]+
3293	Compound-1358-3293	1358		297.278	10.2	298.285	[M+H]+
3151	Compound-1359-3151	1359		488.227	4.75	489.234	[M+H]+
2563	Compound-126-2563	126		341.163	8.3	342.17	[M+H]+
2793	Compound-227-2793	227		344.246	15.06	345.254	[M+H]+
2794	Compound-227-2794	227		358.262	16.65	359.269	[M+H]+
2564	Compound-227-2564	227		374.257	13.28	375.264	[M+H]+
3002	Compound-128-3002	128		393.19	4.01	394.197	[M+H]+
2790	Compound-227-2790	227		394.229	12.62	395.236	[M+H]+
2889	Compound-128-2889	128		407.206	4.78	408.213	[M+H]+
3000	Compound-128-3000	128		487.301	3.95	488.308	[M+H]+
3001	Compound-128-3001	128		501.316	3.14	502.324	[M+H]+
2827	Compound-1363-2827	1363		526.271	9.21	527.278	[M+H]+
3354	Compound-238-3354	238		310.132	4.46	311.139	[M+H]+
3253	Compound-135-3253	135		449.159	9.79	450.166	[M+H]+
3352	Compound-67-3352	67		459.201	6.08	460.208	[M+H]+
3241	Compound-135-3241	135		831.285	7.4	832.292	[M+H]+
3242	Compound-135-3242	135		831.285	8.71	832.292	[M+H]+
3199	Compound-135-3199	135		861.261	10	862.268	[M+H]+
3239	Compound-135-3239	135		876.26	10.77	877.268	[M+H]+
3240	Compound-135-3240	135		876.26	11.13	876.26	n.a
3235	Compound-135-3235	135		891.268	8.53	892.275	[M+H]+
3217	Compound-135-3217	135		891.271	10.06	892.278	[M+H]+
3200	Compound-135-3200	135		901.295	10.88	902.302	[M+H]+
3234	Compound-135-3234	135		901.292	11.83	902.299	[M+H]+
3233	Compound-135-3233	135		905.285	8.82	906.293	[M+H]+
3202	Compound-135-3202	135		905.287	10.36	906.294	[M+H]+
3201	Compound-135-3201	135		936.34	9.38	937.347	[M+H]+
2824	Compound-128-2824	128		373.221	4.34	374.229	[M+H]+
2825	Compound-128-2825	128		373.221	4.52	374.229	[M+H]+
4375	Compound-1366-4375	1366		758.378	10.76	759.385	[M+H]+
4374	Compound-1367-4374	1367		776.39	10.93	777.397	[M+H]+
2901	Compound-1368-2901	1368		1134.57	9.39	1135.58	[M+H]+
2990	Compound-1369-2990	1369		1266.61	8.9	1267.62	[M+H]+
3309	Compound-1370-3309	1370		399.275	12.74	382.271	[M-H2O+H]+
3309	Compound-1370-3309	1370		399.275	12.74	400.282	[M+H]+
3309	Compound-1370-3309	1370		399.275	12.74	422.264	[M+Na]+
4566	Compound-1371-4566	1371		1120.55	9.28	1121.56	[M+H]+
4571	Compound-1372-4571	1372		1148.58	10.55	1149.59	[M+H]+
4574	Compound-1373-4574	1373		668.362	10.55	669.369	[M+H]+
4568	Compound-1374-4568	1374		800.404	9.28	801.412	[M+H]+
4567	Compound-1375-4567	1375		960.478	9.28	961.485	[M+H]+
4569	Compound-1376-4569	1376		974.493	9.38	975.501	[M+H]+
3783	Compound-1377-3783	1377		988.509	10.21	989.516	[M+H]+
3782	Compound-1378-3782	1378		988.509	10.6	989.516	[M+H]+
4580	Compound-1159-4580	1159		471.284	11.72	472.292	[M+H]+
4713	Compound-1380-4713	1380		506.112	9.1	507.119	[M+H]+
4714	Compound-1381-4714	1381		524.122	10.8	525.13	[M+H]+
257	Compound-95-257	95		580.434	14.77	545.42	[M-2H2O+H]+
257	Compound-95-257	95		580.434	14.77	563.431	[M-H2O+H]+
257	Compound-95-257	95		580.434	14.77	581.441	[M+H]+
258	Compound-95-258	95		596.429	11.64	561.415	[M-2H2O+H]+
258	Compound-95-258	95		596.429	11.64	579.426	[M-H2O+H]+
258	Compound-95-258	95		596.429	11.64	619.418	[M+Na]+
4435	Compound-1382-4435	1382		518.31	5.89	519.318	[M+H]+
4133	Compound-1383-4133	1383		520.326	6.02	521.333	[M+H]+
4437	Compound-1385-4437	1385		534.305	6.18	535.313	[M+H]+
4136	Compound-1386-4136	1386		543.342	7.63	544.349	[M+H]+
4595	Compound-1387-4595	1387		294.183	10.33	277.18	[M-H2O+H]+
4595	Compound-1387-4595	1387		294.183	10.33	295.19	[M+H]+
4595	Compound-1387-4595	1387		294.183	10.33	589.374	[2M+H]+
3184	Compound-231-3184	231		488.195	7.81	489.202	[M+H]+
3184	Compound-231-3184	231		488.195	7.81	999.379	[2M+Na]+
3301	Compound-231-3301	231		259.121	7.06	282.11	[M+Na]+
3183	Compound-231-3183	231		229.11	5.52	230.118	[M+H]+
3183	Compound-231-3183	231		229.11	5.52	252.1	[M+Na]+
3296	Compound-231-3296	231		209.084	14.24	210.091	[M+H]+
3296	Compound-231-3296	231		209.084	14.24	232.073	[M+Na]+
3297	Compound-231-3297	231		259.084	3.95	260.092	[M+H]+
3297	Compound-231-3297	231		259.084	3.95	282.074	[M+Na]+
3300	Compound-231-3300	231		273.1	5.19	274.107	[M+H]+
3298	Compound-231-3298	231		211.1	7.69	180.081	[M-MeOH+H]+
3298	Compound-231-3298	231		211.1	7.69	212.107	[M+H]+
3298	Compound-231-3298	231		211.1	7.69	234.089	[M+Na]+
3299	Compound-231-3299	231		420.184	11.11	421.191	[M+H]+
3044	Compound-231-3044	231		245.105	5.75	228.102	[M-H2O+H]+
3044	Compound-231-3044	231		245.105	5.75	246.113	[M+H]+
3044	Compound-231-3044	231		245.105	5.75	268.094	[M+Na]+
2718	Compound-55-2718	55		293.142	5.42	294.149	[M+H]+
2661	Compound-168-2661	168		296.178	13.04	279.174	[M-H2O+H]+
2661	Compound-168-2661	168		296.178	13.04	297.185	[M+H]+
2661	Compound-168-2661	168		296.178	13.04	319.167	[M+Na]+
2865	Compound-173-2865	173		946.364	6.58	474.189	[M+2H]2+
2865	Compound-173-2865	173		946.364	6.58	947.372	[M+H]+
2896	Compound-173-2896	173		978.391	6.55	979.398	[M+H]+
3096	Compound-1391-3096	1391		316.204	14.2	317.211	[M+H]+
3065	Compound-1392-3065	1392		324.188	14.1	325.195	[M+H]+
3097	Compound-1393-3097	1393		370.193	14.3	371.201	[M+H]+
3964	Compound-1398-3964	1398		273.092	9.82	274.099	[M+H]+
4632	Compound-99-4632	99		544.267	10.01	545.275	[M+H]+
19	Compound-99-19	99		514.293	13.29	483.274	[M-MeOH+H]+
19	Compound-99-19	99		514.293	13.29	515.3	[M+H]+
107	Compound-99-107	99		548.298	8.69	531.295	[M-H2O+H]+
107	Compound-99-107	99		548.298	8.69	549.306	[M+H]+
2262	Compound-99-2262	99		528.272	10.41	529.28	[M+H]+
2262	Compound-99-2262	99		528.272	10.41	551.262	[M+Na]+
440	Compound-100-440	100		529.34	13.92	530.348	[M+H]+
440	Compound-100-440	100		529.34	13.92	552.33	[M+Na]+
290	Compound-102-290	102		848.492	14.47	849.5	[M+H]+
290	Compound-102-290	102		848.492	14.53	813.478	[M-2H2O+H]+
290	Compound-102-290	102		848.492	14.53	866.526	[M+NH4]+
290	Compound-102-290	102		848.492	16.38	813.478	[M-2H2O+H]+
290	Compound-102-290	102		848.492	16.38	831.489	[M-H2O+H]+
290	Compound-102-290	102		848.492	16.38	866.526	[M+NH4]+
291	Compound-102-291	102		856.478	21	857.485	[M+H]+
291	Compound-102-291	102		856.478	21	879.467	[M+Na]+
2403	Compound-102-2403	102		820.461	14.34	785.447	[M-2H2O+H]+
2403	Compound-102-2403	102		820.461	14.34	838.495	[M+NH4]+
441	Compound-103-441	103		440.195	5.83	441.202	[M+H]+
441	Compound-103-441	103		440.195	5.83	463.184	[M+Na]+
441	Compound-103-441	103		440.195	5.83	479.158	[M+K]+
2204	Compound-103-2204	103		444.226	5.26	445.233	[M+H]+
443	Compound-106-443	106		342.219	15.56	365.209	[M+Na]+
443	Compound-106-443	106		342.219	15.56	707.428	[2M+Na]+
443	Compound-106-443	106		342.219	15.7	343.227	[M+H]+
77	Compound-108-77	108		843.445	8.73	844.453	[M+H]+
77	Compound-108-77	108		843.445	8.73	844.453	[M+H]+
2667	Compound-108-2667	108		671.372	6.75	672.379	[M+H]+
2666	Compound-108-2666	108		773.403	7.55	774.411	[M+H]+
444	Compound-108-444	108		829.43	8.3	830.437	[M+H]+
444	Compound-108-444	108		829.43	8.3	830.437	[M+H]+
444	Compound-108-444	108		829.43	8.3	852.419	[M+Na]+
444	Compound-108-444	108		829.43	8.3	852.419	[M+Na]+
56	Compound-108-56	108		827.45	9.8	828.458	[M+H]+
449	Compound-108-449	108		841.43	8.56	421.722	[M+2H]2+
449	Compound-108-449	108		841.43	8.56	842.437	[M+H]+
451	Compound-108-451	108		801.398	7.62	802.405	[M+H]+
455	Compound-108-455	108		729.377	7.06	730.384	[M+H]+
456	Compound-108-456	108		687.367	6.36	688.374	[M+H]+
3424	Compound-1405-3424	1405		465.236	5.55	466.244	[M+H]+
460	Compound-111-460	111		322.226	9.05	305.222	[M-H2O+H]+
460	Compound-111-460	111		322.226	9.05	305.222	[M-H2O+H]+
460	Compound-111-460	111		322.226	9.05	323.233	[M+H]+
460	Compound-111-460	111		322.226	9.05	323.233	[M+H]+
460	Compound-111-460	111		322.226	9.05	345.215	[M+Na]+
460	Compound-111-460	111		322.226	9.05	345.215	[M+Na]+
85	Compound-112-85	112		862.426	8.8	863.433	[M+H]+
85	Compound-112-85	112		862.426	8.8	885.415	[M+Na]+
530	Compound-112-530	112		862.426	8.77	432.22	[M+2H]2+
530	Compound-112-530	112		862.426	8.77	863.433	[M+H]+
530	Compound-112-530	112		862.426	8.77	885.415	[M+Na]+
118	Compound-112-118	112		848.41	8.24	1697.83	[2M+H]+
118	Compound-112-118	112		848.41	8.24	425.212	[M+2H]2+
118	Compound-112-118	112		848.41	8.24	849.418	[M+H]+
119	Compound-112-119	112		848.41	8.1	1697.83	[2M+H]+
119	Compound-112-119	112		848.41	8.1	425.212	[M+2H]2+
119	Compound-112-119	112		848.41	8.1	849.418	[M+H]+
