# Supplementary material for: Phylogeny‐Aware Metabologenomics Accurately Assigns Natural Products to Biosynthetic Gene Clusters
Source: Microb Biotechnol. 2026 Jan 14;19(1):e70298. doi: 10.1111/1751-7915.70298 (PMC12800573; doi:10.1111/1751-7915.70298)
Supplement: Supplementary file 11 — Table S11: Pairs of GCFs and MFs linked through the phylogeny‐aware statistical analysis. [file MBT2-19-e70298-s005.xlsx]

## Sheet: GCF_MF_pairs
Legend: Green marked pairs are correct, red marked pairs are false positives.
GCF	MF	Compound	RQ	LRT
1017	64		0.859654	0.00940756
1146	1160		0.919193	0.00974834
1157	1272		0.934302	0.00768907
1495	1374		0.771754	0.000342541
1517	63	Maracens	0.949259	0.00304019
1535	37	Disorazols	0.930738	0.00758925
1758	37	Disorazols	0.889491	6.26796e+07
1887	97	Spirangiens	0.83435	0.000477393
1903	1272		0.760088	0.00313898
1918	62		0.986506	0.00815256
1919	1375		0.7581	0.00796245
217	94	Sorangicins	0.93659	0.000495271
221	89	Ripostatins	0.938263	6.02465e+09
254	1373/1372/1378		0.792919	0.00710261
254	1376/1377		0.827348	0.00976653
30	1251/53	Icumazols (MF53)	0.965294	9.20174e+07
30	76	Noricumazols	0.798241	0.00828184
494	1000		0.969351	0.0068946
509	9		0.752024	0.00463894
528	244	Rowithocins	0.819918	3.2688e+09
574	1368		0.95208	3595.24
574	1369		0.946429	125167
574	1371		0.895094	6.91192e+07
574	1373/1372/1378		0.854717	6.06642e+06
574	1375		0.902865	7.85692e+06
574	1376/1377		0.901897	2.04411e+06
574	76	Noricumazols	0.892692	0.0064206
607	18	Chivosazols	0.83261	0.000263036
616	1245		0.741582	0.00280369
62	3	Ambruticins	0.966343	0.000414126
625	1160		0.906286	0.00168632
64	1088		0.987367	0.00672748
853	139		0.66583	0.00245412
877	20	Chlorotonils	0.968723	0.000777417
90	258		0.754387	0.00373364
990	1138		0.715701	0.00698701
